# Supplementary material for: Qualitative changes in children’s physical activity and sedentary behaviours throughout the COVID-19 pandemic: The HomeSPACE project
Source: PLoS One. 2023 Jan 20;18(1):e0280653. doi: 10.1371/journal.pone.0280653 (PMC9858462; doi:10.1371/journal.pone.0280653)
Supplement: S3 File — (XLSX) [file pone.0280653.s003.xlsx]

## Sheet: Phase 2
FAMILY	A : Activities	B : Arts & Crafts	C : ChattingOnDevice	D : Doing Chores	E : Gaming	F : JumpingPlaying Around House	G : Listening To Music	H : Musical Instrument	I : PlayingSports	J : PlayingWithToys	K : School Work	L : Screen Time	M : Socialising In Person	N : Broken Rules	O : Challenge Child	P : Christmas	Q : Clubs or Societies	R : Community	S : Diet	T : Encourage New Activity	U : Environmental Factors	V : Feelings	W : Negative	X : Positive	Y : Food	Z : Goal Setting	AA : Hormonal	AB : Keeping Fit	AC : Learning	AD : Media Equipment	AE : Mental Health and Wellbeing	AF : PA Changes	AG : PA Equipment	AH : PE	AI : Pets	AJ : Physical Activity	AK : PA Decrease	AL : PA Increase	AM : Physical Ed	AN : Private Part of House & Alone	AO : Public Part of House & With Others	AP : Routine	AQ : Sedentary Behaviour	AR : SB Decrease	AS : SB Increase	AT : Social Factors	AU : Weekend	AV : WFH
1									Probably playing with a ball outside		Probably schoolwork More school work	Probably watching things X Box? Think I had more screen time I'd say it's high I think compared to other kids, I'd say lower just like she's on, you know, she does four hours a day of school work, which is all on teams. And then if she comes off, you know, even if she has an hour on a computer and then and watches a movie you know that’s like nearly eight hours. So overall in terms of on a comput…			restriction Just chat with her and make her do things. And you know if we’re going out for a walk and she didn't want to do it and we're all going out so she has to just come out with us whether she wants to or not and once she’s out she’s fine. I think, is it nine o'clock at night, they can't go on their computers after that. Yeah, definitely. Because I think they just I think they just forget t…					Now I have to encourage her to go out a bit more. So I'd make them go outside and then we tried to go out for a walk in the afternoon and come the weekend, and it was a bit more relaxed as in I just left them to dp what they wanted to do Just chat with her and make her do things. And you know if we’re going out for a walk and she didn't want to do it and we're all going out so she has to just com…	You couldn’t do that much because the space is quite small. Sometimes we went on the trampoline. . We had a badminton net as well So it was dependent on weather. if it was wet and they can't go outside,		we’re fed up with watching TV	And in some ways Covid’s been easier because you're not haven't got all the running around of after school clubs and things. Yeah The big thing for us. I didn't want you know there's been a lot of stuff come up about mindfulness and Covid anxiety. Well, my kids haven't got that at all because you know they shut the door. This is our home. Doesn't matter. What about what's going out in the world C…			We were more active on weekends. It did, but I don't think it's Covid related I think it's more hormonal She’s twelve. In terms of temperament from the beginning of Covid to the end, she's changed but not to do with Covid, but I think it's just age really			[She] had a laptop bought for because we didn't have enough equipment to use			Sometimes we went on the trampoline. We had a badminton net as well paddling pool out and I like swimming in that We haven't got enough bikes for all of us. paddling pool was up, she'd go out on our own. And play on that and jump on the trampoline. Oh, the piano.	Yes. Occasionally they give like Joe wicks they used a couple of Joe Wicks links to do the PE and some of it was theory as well. .	Well, my neighbours got a new puppy so I’d go out and play a lot. you got a hamster. She's always wanted a dog.	You couldn’t do that much because the space is quite small. Probably because I didn't actually have to go out there so yeah	You couldn’t do that much because the space is quite small. Probably because I didn't actually have to go out there so yeah		Yes. Occasionally they give like Joe wicks they used a couple of Joe Wicks links to do the PE and some of it was theory as well.			So you tried to keep a routine. So they were all up. Sort of a half seven, eight o'clock			Think I had more screen time I'd say it's high I think compared to other kids, I'd say lower just like she's on, you know, she does four hours a day of school work, which is all on teams. And then if she comes off, you know, even if she has an hour on a computer and then and watches a movie you know that’s like nearly eight hours. So overall in terms of on a computer and TV things. I don't think …	Well on Sunday we normally go to church. But we have to watch it on the telly instead, the sermon On Saturday, we normally go to a friend's house or someone so couldn’t do that. But that's just siblings, isn't it, It's much easier to kind of make sure you have time together. Where as with the after school clubs. You got one here, one there, one there and you back and forth that	We were more active on weekends. So I'd make them go outside and then we tried to go out for a walk in the afternoon and come the weekend, and it was a bit more relaxed as in I just left them to dp what they wanted to do
2	3	Doing arts and crafts drawing, painting. Um, yeah, I do do that. Sometimes though like, if we're a bit bored in the house, and it's a bit rainy. We do do that.		Well, sometimes I like to link up with my mom, you know, and I like to help out tidy things up a bit because I recently I've got into like cleaning a lot so like. I'll be like cleaning my bedroom, one day and my mom will be like take a break [name]. And I'll be up there for like three hours just obsessive cleaning and so yeah, I tidy things up you know I put things back into their place yeah.			I don’t really listen to music like that much, you know, because I’m quite busy, but I do have, I do have a TV in my room so and it's all and it has, like, you know, a channel will be on in like the corner of the screen, you know, and quite often that channel is a music channel. So whenever I really go to like bad, you know, and watch TV, it's sort of, it's, it's just that and I can listen to it …		I’ve learnt a new hobby. I've been doing bike riding, scootering and skate boarding. Yeah, I, I've been riding my bike for a while and I really started doing it more in lockdown because I realized how important it is to maintain physical activity and all that. So, I've been raging around lots more than I would have originally. I have started a new hobby, which is state boarding. About a week or t…	I do play with my brother's toys and stuff, but it's mainly just imaginary games these days, rather than just toys.	Doing homework schoolwork.	Yeah, I've been playing video games. I mainly just play with my brother these days since we got on since we are playing video games with him and he's obsessed with this new game. So I’ve been doing that recently, but I do on my phone a lot, but I try so you know it's like I've been on it less definitely less than I would have usually or at the start of lockdown. I don’t really listen to music lik…	Socializing chatting in person, perhaps just sitting down with mum.							I’ve learnt a new hobby. I've been doing bike riding, scootering and skate boarding. Yeah, I, I've been riding my bike for a while and I really started doing it more in lockdown because I realized how important it is to maintain physical activity and all that. So, I've been raging around lots more than I would have originally. I have started a new hobby, which is state boarding. About a week or t…	Um, yeah, I do do that. Sometimes though like, if we're a bit bored in the house, and it's a bit rainy. We do do that. When the lockdown started I was mainly on my phone because um. Because, you know, it was like, oh, there's no school. You know, I did to be on my phone all day and like, you know. But then I realized how important it was to maintain physical activity. So I started like trying to …		Oh, sometimes it’s boredom		Um, since like I noticed that. Like my mom like, you know, I am always very full after I've eaten. You know, so I get quite a lot of food, you know, so yeah. I'm a hungry girl myself. And I thought, you know, since I'm not really going to school and stuff. I'll just be getting bigger and bigger and bigger, and I saw just want to maintain the weight I am, you know. So I decided to do that. And als…			Um, since like I noticed that. Like my mom like, you know, I am always very full after I've eaten. You know, so I get quite a lot of food, you know, so yeah. I'm a hungry girl myself. And I thought, you know, since I'm not really going to school and stuff. I'll just be getting bigger and bigger and bigger, and I saw just want to maintain the weight I am, you know. So I decided to do that. And als…		Nintendo Switch When the lockdown started I was mainly on my phone because um. Because, you know, it was like, oh, there's no school. You know, I did to be on my phone all day and like, you know. But then I realized how important it was to maintain physical activity. So I started like trying to go like really fast on my bike and stuff so I've had a lot of crashes on there. For example, I have lik…			trampoline, So I'm basically riding around that area. When the lockdown started I was mainly on my phone because um. Because, you know, it was like, oh, there's no school. You know, I did to be on my phone all day and like, you know. But then I realized how important it was to maintain physical activity. So I started like trying to go like really fast on my bike and stuff so I've had a lot of cra…	I think it was there was more theory involved, but there was also, I know there was a couple of things. She was told to do. And she said she didn't have the equipment so she'd kind of substitute did it for the trampoline or cycling or something that she skateboarding. She was still doing some form of physical exercise.	Four cats?	So I'm basically riding around that area. Yeah. So I'm definitely since like you know the boundaries have been increased since when I was allowed to go out, you know, and, you know, I sort of know like more of my neighbours and stuff. So if there was like a danger, you know, stranger danger and all that. If there was a danger. I have people around me who I would know my grandpa lives like in sort…		She's always been quite active, but she's been more active definitely since the lockdown. And I think because there hasn't been school. You know, it's just kind of every day is being the same. She hasn't burnt off energy in other ways. So I think that's why she's kind of getting it out. In the form of jumping about or riding a bike on a skateboard. And she flings herself, on that trampoline.	I think it was there was more theory involved, but there was also, I know there was a couple of things. She was told to do. And she said she didn't have the equipment so she'd kind of substitute did it for the trampoline or cycling or something that she skateboarding. She was still doing some form of physical exercise. Yeah, so she said to the teacher. I haven't got whatever it was some piece of …			And during the weekends since I like to get my work done in the mornings on the weekdays. It was sort of like not very different, most of the day. But like, you know, I knew that I didn't have to do any work that day. So I was like, yay, you know, Yeah. And since I'm basically obsessed with like exercise now, I was like, woo more time to go around the neighborhood.			Well she was doing his schoolwork on a laptop. So yeah.	Um, that's, that's basically all day. With how crazy my brother can be so I mainly just play with my brother these days since we got on since we are playing video games with him and he's obsessed with this new game. So I’ve been doing that recently, but I do on my phone a lot, but I try so you know it's like I've been on it less definitely less than I would have usually or at the start of lockdow…	I think on the weekends. I'll definitely be doing more exercise than I would on the weekdays, because on the weekdays, you know, it's on the weekdays. Like, I still do lots but I feel as if I would do more on the weekends and since schools ended in this past week. I can definitely see that you know, more time now as well. So I've not been doing as much since I have more time for some reason. I do…
3			I have been playing games, i have been doing gaming and i have been doing my school work. I also have been doing basketball and I also have been playing video games and socialising and chatting with my friends on whatsapp and i have spoken to my family.		I have been playing games, i have been doing gaming and i have been doing my school work. I also have been doing basketball and I also have been playing video games and socialising and chatting with my friends on whatsapp and i have spoken to my family. In a way I’d almost rather them games than just sat and watching TV if its just a series or something they’re just staring at a screen absorbing …				I have been playing games, i have been doing gaming and i have been doing my school work. I also have been doing basketball and I also have been playing video games and socialising and chatting with my friends on whatsapp and i have spoken to my family. I used to go to karate, gymnastics, ballet, water polo. He used to do scouts but he was losing a bit of interest and he used to do water polo whi…		The ones I have been doing the most is probably schoolwork. I have been playing games, i have been doing gaming and i have been doing my school work. I also have been doing basketball and I also have been playing video games and socialising and chatting with my friends on whatsapp and i have spoken to my family.	Probably gaming Probably watching TV. At about 7 or 8 o’clock we’d watch some TV as a family and then we'd go to bed. I have been playing games, i have been doing gaming and i have been doing my school work. I also have been doing basketball and I also have been playing video games and socialising and chatting with my friends on whatsapp and i have spoken to my family. In a way I’d almost rather …	I have been playing games, i have been doing gaming and i have been doing my school work. I also have been doing basketball and I also have been playing video games and socialising and chatting with my friends on whatsapp and i have spoken to my family. My mum my dad and my brother.		Nope. Not on his own. We sort of have to engineer things so we quite often go out for a walk or especially at the weekends now life has got back to normal, we sort of drag him out on a walk, sometimes kicking and screaming sometimes he just comes out, During lockdown i’d make him go for a run twice a week just in the morning, 2km just because he wasn't doing structured physical lessons at school.…						Yeah we done daily walks in the week If it was rainy or if there was light rain or windy or something we’d usually go for like half an hour to an hour. If it was raining we’d usually stay at home and play a board game but if it was good weather we’d go for 2-3 hours. We have a garden and some play equipment that we go on. The only problem was when it was raining we couldn’t go to like places like…		Yeah, if you put as much effort into trying to play tennis, or football as much as his gaming he would be really good. I mean he used to do [Name of local club], athletics and at school he wasn’t bad but he lost confidence. He entered a high jump competition a few times but because he had to do it properly which is where you take off on one leg. Was thinking about how to take off. He started jump…							Yeah, [He] had a mobile phone she didn't have a mobile phone going into lockdown so after a while, April we realised a lot fo her friends were communicating via whatsapp. So we didn’t get her phone but I managed to get a set up whatsapp on a tablet so that she can communicate with friends			We have a garden and some play equipment that we go on. Probably the garden, the trapeze, the swings, trampoline and we used to go on runs every week. Its even a later model. That’s a very nice garden. Is that like a swiss ball. And the swings and a basketball.	Yeah, that was a aspect of PE, it wasn’t huge it was more coordination than sort of physical work out so it might be throwing a ball against a wall and catching so lie hand eye coordination.		Yeah we done daily walks in the week If it was rainy or if there was light rain or windy or something we’d usually go for like half an hour to an hour. If it was raining we’d usually stay at home and play a board game but if it was good weather we’d go for 2-3 hours. We usually done this thing called joe wicks in the morning.			Yeah, that was a aspect of PE, it wasn’t huge it was more coordination than sort of physical work out so it might be throwing a ball against a wall and catching so lie hand eye coordination. And also to try and get them to look at nutrition and mental well being. No, there was no PE. The school didn't send home a specific PEe period or anything. We used to do Joe Wicks. I used take her for a run …		Probably watching TV. At about 7 or 8 o’clock we’d watch some TV as a family and then we'd go to bed.	I’d normally play video games as soon as I got home from school usually. I did work for three hours and I was allowed to see my friends and like play around with them. Before I had loads of clubs so I didn’t have enough time to do all those things. During lockdown i’d make him go for a run twice a week just in the morning, 2km just because he wasn't doing structured physical lessons at school. On…			from my perspective, she certainly lately latching onto a screen a lot more than she was. In a way lockdown was a slight negative because she wasn’t really that bothered about gaming before and so whats happened now is when she can't be bothered to do the gaming she just wants to watch TV. from my perspective, she certainly lately latching onto a screen a lot more than she was. In a way lockdown …	Probably watching TV. At about 7 or 8 o’clock we’d watch some TV as a family and then we'd go to bed. My mum my dad and my brother. Generally more often than not its just being out and about and if there’s someone to play with and he's enthusiastic to play because sometimes he wants to sometimes he doesnt he is more likely to sort of join in and do running stuff and things like that.	For starters, me and [sister] were allowed to go on our gaming devices in the morning for a bit as well. We’d usually go for a longer walk than we did on weekdays. When the COVID restrictions softened a bit we went out for dinner sometimes. Well weekends we were allowed a bit more xbox time and we also went on longer walks and we played games and watched TV. Chatted with my friends on whatsapp.
4			Usually with my friends online.						Yeah, I used to do rugby in school.		schoolwork	video games Video games TV, not that much, but I have been watching TV near like the evenings as there isn’t many people to play with so yeah usually in the evenings. Yeah, mostly like calling or FaceTime Yeah, because it's nothing to do for him, you know, after school homework. So he he just with his friends he just gone and all other friends also on the video game so he just do to engage with t…								I will ask him to do things sometimes when I am home. You know just to tidy his bedroom and picking up this washing some things like putting the clothes on the line, but he don’t but he try with his brother, you know, I offer some tips for them. Pocket money which makes them do anything	park and play football. You know, yeah, I can play. I can go in the garden. And so we were sort of like a more because we had a really bad weather last week so I had to clean it really well and when It's really hot weather I re inflate it again. Its quite a big one so there is so much water so when there is a few days of good weather it will be good.		Um, sometimes but I got bored so I didn’t really do it as much. this I didn't really want them to go outside at all because Im a nurse as well, so first four weeks was strictly inside then after four weeks they were going in the back garden and the front garden also.							new TV we bought when we were in lockdown because they both wanted to watch their own tv programmes and there was a bit fighting so at the beginning of lockdown we bought a telly.			pool trampoline. trampoline pool big pool ready there to be there because normally we keep inflated and quite often we move it out of the way but this time we left it there for weeks and maintained the pool actually like for them to then you know the beginning of June I think we had a nice weather there for quite a few weeks. I think I would say this year we had used a lot in the pool. Nothing el…	At the start for homework, we had to do it for P.E We had to do that. So maybe when we had to do it for P.E I would do it, but not that much after. Just they get some activities and he was doing it and we have our whole family was doing gym programmes		I mean, it's definitely gone down but like after I mean still doing it, maybe once a week or something but less. Tired basically, iff I don't feel it or something. High, And he. Nobody's died so he's not the boy who doesn't want to sit there for a can sit there for half an hour quietly and really really like bold and you just sit there and watch telling And he’s got a little piano and even if he …	I mean, it's definitely gone down but like after I mean still doing it, maybe once a week or something but less. Tired basically, iff I don't feel it or something.		At the start for homework, we had to do it for P.E We had to do that. So maybe when we had to do it for P.E I would do it, but not that much after. Just they get some activities and he was doing it	In my room. On my own usually						play with my brother and sister I have one brother and one sister. There was more people and we can play and socialise with them as well. Usually up in the morning cooking, maybe with my family or something or playing Yeah, mostly like calling or FaceTime If people I know are doing it, or my friends are doing it. I would try to do it with them. So then it would be a bit more fun when you're doing…	Usually up in the morning cooking, maybe with my family or something or playing On the weekends we would maybe have a family dinner or just chat around. On another day we would do a quiz or something.
5			No, with friends online Yeah Im communicating with friends and stuff like that It is sociable. One the phone and obviously the Xbox, he’s got his three friends on the Xbox which they game together and his phone obviously he communicates with his friends. TV screening time tends to be not an awful lot but he does tend to watch certain programmes and he has watched a few seasons a couple of times s…						play some sports in the back garden sometimes Probably playing rugby upstairs in the bedrooms Sometimes i play football or sometimes I hit a ball against a wall and try and go for as long as I can. Um, I do a couple of things Yeah. I wouldn’t really be messing around the house with my brother as much as I wouldn’t have time like that. When it comes to sports I would probably be doing it outside i…		He did do homeschooling. I would say I didn't do an awful lot of homeschooling he did it all himself in fairness.	Probably video games No, with friends online Well playing video games I wouldn’t play as long as I would normally. I’ve been playing a lot longer than normal I’d say probably playing video games again and the two others as well, playing with my brother and outside. Sometimes I go and see my grandparents and stuff like that on the weekends Video games, I’d only play a couple hours before COVID and…			Yeah from to and bed. Yeah, more so peace. There would be no arguing.					every time I’ve nagged can you go over even just to get them out on their bikes to go and see my father	Sometimes i play football or sometimes I hit a ball against a wall and try and go for as long as I can. Um, I do a couple of things I would say this year its been sort of medium sort of stroke high because he’s been in the gym. He was a member of the gym until all this COVID happened and then it went down to low He has done that, they have been running about in the back garden him and his brother…							Well I have like rugby starting up again soon so probably trying to keep fit for that and cricket.		Xbox and my TV. So I have a TV there that I watch shows on and then a TV here that I play my games on so my Xbox and stuff like that.			treadmill. bikes	Okay, so was there something kind of physical that he needed to do for PE. Are you aware		I would say this year its been sort of medium sort of stroke high because he’s been in the gym. He was a member of the gym until all this COVID happened and then it went down to low	I would say this year its been sort of medium sort of stroke high because he’s been in the gym. He was a member of the gym until all this COVID happened and then it went down to low		I’m not aware. Some, I never saw it. Right press ups. He said press ups. How many can you do in a minute. Not a lot I don’t think. I don’t know. I never saw any of this going on, but they've got their own rooms.	Xbox and my TV. So I have a TV there that I watch shows on and then a TV here that I play my games on so my Xbox and stuff like that.		He’d go to bed late, really late And then he’d get out of bed at one o’clock, two o’clock, three o’clock, sometimes four. It's happened, there was a lot of instances with the two and three o’clock, two occasions on four and no matter how much you try to get them out of bed, which I did he'd always say there's no rush to get out of bed Yeah from to and bed.			Well playing video games I wouldn’t play as long as I would normally. I’ve been playing a lot longer than normal Video games, I’d only play a couple hours before COVID and now Im spending a lot longer. And seeing my grandparents, I wouldn’t really do that on a weekend, I’d do that on a week day. And talking to my friends less online because I’d be seeing them in real life so I wouldn’t really be …	with my brother Sometimes with my brother sometimes on my own Yeah. I wouldn’t really be messing around the house with my brother as much as I wouldn’t have time like that. When it comes to sports I would probably be doing it outside in my garden like on a field or with my rugby team instead I’d say probably playing video games again and the two others as well, playing with my brother and outside…	I’d say probably playing video games again and the two others as well, playing with my brother and outside. Sometimes I go and see my grandparents and stuff like that on the weekends
6			Chatting, emailing, internet, facebook, insta, on your phone, on tablet, on PC. Quite a lot. Yeah very high. He’d get his schoolwork done but then after that and then he’d do his exercise but after that he would quite happily go on by late afternoon then and just be on his phone chatting to his mates during his games and then yeah, a lot higher than usual. Yeah he has to, well not he has to but y…						Yeah we did at the start. Football, rugby, swimming and athletics. Just he would train all the time for rugby and football and he had athletics in the week and then biking. So it was all meeting up with friends, going out and you know you were only supposed to go out to like one exercise a day whereas he would quite often do his school work, go out on his bike, then have an hour football, then go…		Doing schoolwork. Homework.	Playing video games with others. Yeah quite a lot. Yeah very high. He’d get his schoolwork done but then after that and then he’d do his exercise but after that he would quite happily go on by late afternoon then and just be on his phone chatting to his mates during his games and then yeah, a lot higher than usual.			No because one. He was doing all his schoolwork, and getting all that done, which was great and two he's so active normally that I knew this was just going to be a blip, and if it kept everybody happy and calm and everything I kind of let them do more or less what they wanted to do really.					Just my family wanted me to get out and do stuff.	Yeah that does it as well doesn’t it because it was very nice My friends would just tell me to come online and if the weather was really bad then I would.		super boring. Being more bored.										I would normally go out and exercise like an hour and a half or something on my bike or like go on a run or something. bike bike and his skateboard A mountain bike and a BMX. I have two.	Yes his rugby coach sent him like an exercise thing to do every day, but after a couple weeks he pulled a stomach muscle doing sit ups or something and that put paid to that for a while.	dog Yeah exactly and he did play an awful lot with the dog, poor dog is exhausted you know he was in the garden. He’s had enough now it’s all that kind of thing that they do constantly. I’d say she’s been actually, the dog’s been a big source of company and exercise for him as well.	I would normally go out and exercise like an hour and a half or something on my bike or like go on a run or something. Yeah I am very active, do a lot of sports. So compared to what he normally does, low. Yes exactly. So definitely cut down on the amount of exercise. He was still cycling and going out with his sisters and they did skateboarding up and down the road and you know, catching a rugby …	So compared to what he normally does, low.		Yes his rugby coach sent him like an exercise thing to do every day, but after a couple weeks he pulled a stomach muscle doing sit ups or something and that put paid to that for a while.			Yeah exactly. His sleeping patterns definitely changed. He was going to bed a lot later and getting up later. But all his friends were doing the same.			Yeah very high. He’d get his schoolwork done but then after that and then he’d do his exercise but after that he would quite happily go on by late afternoon then and just be on his phone chatting to his mates during his games and then yeah, a lot higher than usual.		Yeah we would on a Saturday or Sunday. Probably the same we'd probably watch films on a weekend, like, sit down as a family on the weekend night and watch a film or something. So maybe a bit less on the weekend but that’s a different screen isn’t it but yeah with the nice weather we were lucky enough to have a hot tub in the garden so we sit in that in the evenings and just sit and chat. So I sup…	my husband worked from home for a while but then he's been back to work now, a couple of months, which is is good, but you know it did change a lot but luckily we all get on and we all had a yeah it was a nice time.
7				Doing the dishes and picking up the dog poo					Rugby and football with my brother I’d play football on a Saturday and then ball boy in the afternoon and then play rugby on the Sunday.			Playing video games with my friends, online though when we’re not together Just my friends asking if I want to go on and play video games. On fortnite. Yeah, there's competitions.			No we didn’t because it was hard for them all and I couldn’t imagine being here all day everyday so we didn’t. Some evenings we’d say right come on we used to play like monopoly or something like that						Out in the garden Yeah we haven’t got a lot of garden space and the little space we do have is split over levels which they can’t do a lot of fitness out there or anything. They did go out quite regularly and try and do a few bits and that but that limited them. I think if we had a flat, bigger garden they would both be out there all the time messing about with the balls			I don’t know I just love doing sports and it keeps me active all the time.						Playing video games with my friends, online though when we’re not together I use my PS4 My eldest son, [name] has been brought down downstairs into the living room for my daughter to use for her homeschooling because [name] was using the family PC			bike every day weights for lockdown because he goes to the gym everyday normally so we had a weight room as well	It was hard during lockdown as both my husband and myself have continued to work throughout so the children have been here by themselves every day and trying to encourage them to do stuff when we’re not around is hard, you know I would have loved to have been here with him and to do that Joe Wicks that would have been brilliant, so many good reviews on it but no nothing like that	walk the dog. doggie	Normally it’s high because he’s never in, he’s always out but with during COVID it was low because he was mainly in, he was going out for his hour a day and that would be it Yeah we haven’t got a lot of garden space and the little space we do have is split over levels which they can’t do a lot of fitness out there or anything. They did go out quite regularly and try and do a few bits and that but…										Rugby and football with my brother Just my friends asking if I want to go on and play video games. I think a bit of both because he’s got split sort of friends, some constantly nagging him to go on his PS4 and some of them come on now lets go out, its split really I think
8		I’ve done hobbies and I've done art. I’ve been painting these models. I would probably say low I would like it to be higher, but he enjoys quite sedentary activities you know he enjoys sitting and painting his models, which is sort of really helped to mentally during lockdown. I think, yeah, you know, it's not a physical activity.	He does. Yeah, he does a bit. I mean, not to the extent that I see other children do. He's got a sort of close group of kids he’s in contact with with most days, but he doesn't get there are various big groups on his phone the rugby club big group and what have you. And he doesn't really pay much attention to that stuff so. You know, I'm happy within communicating with his, his good friends.		I've been practicing my guitar, a bit I’m doing guitar lessons in school, and I've got my own guitar so I'm practicing a bit. And I've been playing board games with my parents and my brother. So that's kind of we've been chatting while playing the board games. PlayStation It's mostly just I play with my friends because our accounts kind of linked, so we can play with each other and like talk to e…	Like a bit at night I’d bounce on Mum’s bed.	Sometimes I listen to music.	I've been practicing my guitar, a bit I’m doing guitar lessons in school, and I've got my own guitar so I'm practicing a bit. And I've been playing board games with my parents and my brother. So that's kind of we've been chatting while playing the board games. The guitar is downstairs	We've been doing loads of kicking of rugby balls in singleton Park. Oh, so did swimming. I've done rugby. And some other sports, which it's been too long to remember. Yeah, we would do things after that a bit of swimming and rugby clubs. in as was physically possible in that they were swimming two or three times a week. It was rugby training once or twice a week and rugby matches and cubs and sco…		Yeah, was through like nine or so to 12 so three hours straight of work.	No, I would not be trusted with a TV in my bedroom. Play Station If you consider that as well. It has gone up because a lot when they're in school there not on the computers to the same degree, you know, most of it has been online, as far as I can tell, rather than in books. Yeah we did do film nights, you know, get the popcorn out. I think we had one last weekend we had one. Yeah, sort of every …	I've been practicing my guitar, a bit I’m doing guitar lessons in school, and I've got my own guitar so I'm practicing a bit. And I've been playing board games with my parents and my brother. So that's kind of we've been chatting while playing the board games.		I don't keep as much of an eye on what he's doing when he's online as I would like. But it seems to be sort of mostly watching things like manga and his friends are all quite into this sort of thing. And it seems it seems to really draw them in. So, you know, I think there's a certain amount of sort of FAD and recommendation from friends so you know, you'll find in watching lots of manga videos a…					We mainly just went out to the park a bit more. And I did some stuff with my friends like I've been learning how to skateboard. So I've been skating with my friends, mostly a bit in the weekends.	It was mostly just walking in the park and then I think twice a week. We bought a forest, like, a year ago. So we've been going to our forest. We got body boards It was mostly just going out to the park and having a long walk every, day or so if it wasn’t tipping it down with rain. No, there's not really enough space It's not I mean they have taken their guns out there and their water pistols out…		So I play on my playstation until I get a little bit bored and then I watch stuff on my phone.	Well, it's mostly just things I like to do so. I quite like to run around in the park and play with my dad and brother. And then if it's anything to do with like I like going to like public pools and splashing about there. I like going to the beach as well just jumping in the sea and occasionally, trying to drown my brother. It was mostly just going out to the park and having a long walk every, d…						He does. Yeah, he does a bit. I mean, not to the extent that I see other children do. He's got a sort of close group of kids he’s in contact with with most days, but he doesn't get there are various big groups on his phone the rugby club big group and what have you. And he doesn't really pay much attention to that stuff so. You know, I'm happy within communicating with his, his good friends. All …			We got body boards Occasionally we because we got Nerf guns. Recently we occasionally have a nerf war or maybe a water fights. But mostly, there's not enough space. Probably more active on weekends, just because we have more time to do what to do outside things and more time for walks and mostly on the weekends we do slightly longer walks like we sometimes also we cycle down to mumbles occasional…			It was mostly just walking in the park and then I think twice a week. We bought a forest, like, a year ago. So we've been going to our forest. We gave up on it we had one and then we were like, no.					Yeah we did do film nights, you know, get the popcorn out. I think we had one last weekend we had one. Yeah, sort of every couple of weeks.	Um, like on school day the morning and a bit of the afternoon.				I've been practicing my guitar, a bit I’m doing guitar lessons in school, and I've got my own guitar so I'm practicing a bit. And I've been playing board games with my parents and my brother. So that's kind of we've been chatting while playing the board games. We mainly just went out to the park a bit more. And I did some stuff with my friends like I've been learning how to skateboard. So I've be…	We mainly just went out to the park a bit more. And I did some stuff with my friends like I've been learning how to skateboard. So I've been skating with my friends, mostly a bit in the weekends. Sunday was rugby matches. Saturday was swimming in the morning. And I did rugby training on Wednesday. Probably more active on weekends, just because we have more time to do what to do outside things and…	I think the biggest challenge has been on. We're very lucky we shouldn't complain. [Husband] and I are both public sector workers, you know. So we've both been paid our usual salaries for the whole year. We're very fortunate in that, but that has meant our employers have expected us to do hours working from home. So the biggest challenge has been, you know, I've been spending the morning working …
9		I've done a bit it’s more writing than painting. I like guitar and music that's fun, I like trying to figure out how to read music. I do a bit of arts and crafts now and then, but it's more just getting all the stuff I have to do first, and then having fun.	I talked to them a bit I didn't socialize with them as much as twice as best friends on FaceTime But I did do it a bit.	I moaned at it, but I did it. Some. I don't like doing them. But I did do them. I do, the more another day, then sometimes it's like having a lazy day and then sometimes I do a lot more work.			Okay. Listening to Music A lot of that. Yeah, that. I did a lot of that yeah. I like guitar and music that's fun, I like trying to figure out how to read music. I do a bit of arts and crafts now and then, but it's more just getting all the stuff I have to do first, and then having fun. I got vinyl records to listen to a lot of old music. I like, I like to listen to it open when I'm doing stuff my…	I started learning the guitar. I like guitar and music that's fun, I like trying to figure out how to read music. I do a bit of arts and crafts now and then, but it's more just getting all the stuff I have to do first, and then having fun.			It's all the school work was on was on google classroom. So it's all laptop based. So they're on the screens then for three hours a day. You know, doing that so you know, in a way that's enough, isn't that really for, you know, in the daytime. And then if you want to watch TV because everything's like we've only got I suppose the only the TV downstairs in the lounge and the TV in my bedroom fully…	I’ve done a lot of watching TV and movies. A lot more screen time now than there was during Covid we do, we are still trying where we can to what we're not going to you know when it's sunny outside or not having the TV on in the day. It's all the school work was on was on google classroom. So it's all laptop based. So they're on the screens then for three hours a day. You know, doing that so you …	I talked to them a bit I didn't socialize with them as much as twice as best friends on FaceTime But I did do it a bit.		And we've tried we did these, you know, beep tests in the garden to try and encourage her to do lengths of the garden just to build it up she's fine when it comes to I think it's sometimes it's the word exercise and it's the thought of exercise that's worse than actually doing it. So when you suggest, or we're going to go for a walk. She's like, oh, but when she's out she then is happy, and she's…					And we've tried we did these, you know, beep tests in the garden to try and encourage her to do lengths of the garden just to build it up she's fine when it comes to I think it's sometimes it's the word exercise and it's the thought of exercise that's worse than actually doing it. So when you suggest, or we're going to go for a walk. She's like, oh, but when she's out she then is happy, and she's…	On the dining table. Yeah, we've improved the garden and we've tied to that the garden a bit we've got another sort of like a, an area which was like scrub land. So we've sort of like you know, taken the top layer off had a soil skip and got rid of loads of earth and soil and stuff and [son] was, helping them hands on. She disappeared she wasn’t that interested. A little bit, but she didn't. But,…		She's got quite low self esteem. I feel like she's got, you know, she she has got quite low in this and quite down in this pandemic. It's not as I don't think it's as easy for girls. Not so many things that are available. They're easy To access. I don't If you have the girls, they seem to do you know dance and drama boys are that you know boys as a list of sports. She just I think has been quite …							Yeah. She sort of tried to hide away in her room for a lot of the time we have to ban. Sort of like that tried to ban the laptops in her room, you know, screens in a room to try and get us to be downstairs with other people. Otherwise, every opportunity would be up in a room on our own sort like isolating herself from everyone. Yeah, like she was initially, she was allowed to do her homework in h…			just shoot some hoops and then come back in. And the trampoline. Trampolining. Go on bike rides with my family. Yeah, we've improved the garden and we've tied to that the garden a bit we've got another sort of like a, an area which was like scrub land. So we've sort of like you know, taken the top layer off had a soil skip and got rid of loads of earth and soil and stuff and [son] was, helping th…	They did do PE homework. .		Yeah, I went on, a socially distanced walk with one of my friends and I am on FaceTime with them a lot. I started doing that. I didn't enjoy it. So I stopped. Low. It's an absolute nightmare trying to get her to do some stuff I find it really hard to be quiet during all that. Yeah, no, we've tried to so when at the start of lockdown we tried to get them into some kinds of routine and we started w…			Yes, they did. They did do PE homework. Every week that they, I think she didn't look at it if I'm honest. She wasn't. And I thought, well, I'm not gonna, I'm going to concentrate on English and maths and the main subjects, try and get her to go for a walk so I'm not so bothered about it. She did this other you know PE theory homework, but they. They just set homework. Same try and do this and th…		I had [son] doing school work next to me.	I like guitar and music that's fun, I like trying to figure out how to read music. I do a bit of arts and crafts now and then, but it's more just getting all the stuff I have to do first, and then having fun. Before Covid restrictions. I was doing clubs in I went to Ju Jit Su and I was looking for an acting club to do but I can't do them now because it's very full contact Yeah, no, we've tried to…	Oh, no. I'm more the person who likes sitting and doing stuff rather than going out and having to do exercise. I like as I said acting and music and atat makes me want to sit down. And sometimes those like lying down and not doing anything A lot more screen time now than there was during Covid we do, we are still trying where we can to what we're not going to you know when it's sunny outside or n…		A lot more screen time now than there was during Covid we do, we are still trying where we can to what we're not going to you know when it's sunny outside or not having the TV on in the day. It's all the school work was on was on google classroom. So it's all laptop based. So they're on the screens then for three hours a day. You know, doing that so you know, in a way that's enough, isn't that re…	I just think she needs to have a bit of social interaction, before she goes back to school. Otherwise, I think she's going to find it quite hard in September. If well if friends were doing things she's friends with suggested to go for a walk. She'd be more inclined to go for a walk with her friends.	I baked sometimes they made cakes. I went on walks and I tried to do some stuff, but it was a bit more watching TV on the weekend, rather than the days. A movie night on certain nights.

## Sheet: Phase 3
	A : Activities	B : Arts & Crafts	H : Musical Instrument	I : PlayingSports	K : School Work	L : Screen Time	N : Broken Rules	O : Challenge Child	P : Christmas	Q : Clubs or Societies	R : Community	S : Diet	T : Encourage New Activity	U : Environmental Factors	V : Feelings	W : Negative	X : Positive	Z : Goal Setting	AB : Keeping Fit	AC : Learning	AD : Media Equipment	AE : Mental Health and Wellbeing	AF : PA Changes	AG : PA Equipment	AH : PE	AI : Pets	AJ : Physical Activity	AM : Physical Ed - Paper	AN : Private Part of House & Alone	AO : Public Part of House & With Others	AP : Routine	AQ : Sedentary Behaviour	AT : Social Factors
1					So whereas before they set them the work and they got work done, they literally it was they want on Zoom from like half eight till three when school finished. See as a parent, I didn't have the freedom to say oh it's nice, let's go out for a walk now and then you can catch up on your work later, so it was it was literally school in my house, without any control, and that was yeah that was rubbish…	watching TV Depending on the weather really, but generally just came home and relaxed. Watched TV. Um in the evenings yes but not in the day, because it was in the day there were on the screen all day and different things like they all had they carried on the school pattern so in school, the older 3 had different lunch times, but they carried that on at home, so they all had, so we had 4 kids at …	a few bent rules.		We had a great Christmas didn’t we! We were really naughty um so we had a very good Christmas! Yeah we had we because we were renovating so we didn't have a kitchen from September till almost Christmas Eve so we were eating in the lounge and then our kitchen got finished so our Christmas meal was our first proper meal yeah like in our kitchen diner. So that was really good and we decorated it wit…	Just the athletics wasn't back- there was no there was no actual organized events on Q16: Okay, and you mentioned Athletics a minute ago- Did Athletics start again in September time or was it not until…? S16: No it didn’t did it J16: Not until later on Q101: Okay and have you gone back to athletics now? J101: Yeah J104: It's not really different because, like they do it outside so you don’t have …			Yeah the thought of it sounds bad, but once i'm there it's like nice.	I think there were there was watching less anyway, just because the weather was nicer so they were out a bit more anyway. I think we had like fires in the evening and you know a lot of fires sitting in the garden and things like that. Depending on the weather really, but generally just came home and relaxed. Watched TV. It’s darker nights so you can't get out because we would go late in the eveni…		frustrated Ah it was just rubbish, rubbish for the kids I think. It was just a rubbish decision for the kids on a whole um and and what you know, whatever happened with Covid I think that was just an unwise decision for the children as a whole. Just taking them out of that, just the routine. I think they've been affected. You know my kids are in quite a stable home and yet they were definitely af…	I was a bit excited cause I hadn’t seen my friends in a while, but then I was a bit like a bit worried because I didn't know how like differen, it would be.				J59: Yeah we got an Xbox for Christmas like a shared one so sometimes play games together on it			S84: What’s that Tennis thing called?. Swingball! J84: My little brother got a Swingball.	Our PE lessons were alright, because when we were doing like physical stuff we were allowed to take our masks off so it was a bit more normal than. Then if we were like waiting to do stuff, we had to wear our masks. A53: We weren't allowed to get changed at school, so we just had to wear them for the whole day. J54: Yeah it like wasted less time, so we had more time for PE. J88: Yeah they'd like …	playing with the Hamster- she played with the Hamster alot. Yes there is a lady over the road and she started walking her dog	bike riding, walking, go to the beach. I walked (inaudible) a few times bike ride What do you do (inaudible)We went swimming Christmas Eve- they all went down to the beach and went swimming. We did a few walks. J79: It made me not want to go out and about.	And we didn't have any practical lessons because before lockdown we'd already finished our term of that so mainly just sending like videos and you decided then what you wanted to do like yoga or Joe Wicks or stuff like that. Our PE lessons were alright, because when we were doing like physical stuff we were allowed to take our masks off so it was a bit more normal than. Then if we were like waiti…			Just taking them out of that, just the routine. I think they've been affected. You know my kids are in quite a stable home and yet they were definitely affected with a second lockdown um and there are a lot of kids that aren't in stable home. See as a parent, I didn't have the freedom to say oh it's nice, let's go out for a walk now and then you can catch up on your work later, so it was it was l…	I didn't really want to do anything - I just wanted just to lie down.	because her friends parents were a bit more guarded weren't they. J22: [son] got some Christmas. S22: Yeah her brother got some for Christmas. I don't know really. I think um well I felt that when we like we went out in a big group because there's six of us, people would like cross the road and just move out of our way. I think people are really critical you know if you perhaps haven’t got your m…
2					I felt really worried about it, I guess, because I didn't know what to do because the school was saying about/ they were trying to really enforce the rules and sort of, say, if you (?don't) go against these rules you're going to be sort of kicked out, I guess, or they were just trying to get us to sort of you know, really. Listen to the rules, I guess. And that part was really bad we had these ma…				skateboards, bikes- They both had new bikes and new skateboards.	Desperate, desperate to go, but the problem is and i've been quite lucky really because i moved (name ) was in a different swimming school than (girls name). Well basically she could swim when she joined and (boys name) couldn't but I knew if I sent him they not able to swim, the first thing they tell you to do is jump in. So you know a lot of kids are like no way you know I had to be in the same…				yeah we went to the beach a few times. Yes, so that we could just protect our family at the same time as enjoying them, so we went to places that a lot of people weren't at I guess. i'm well it really depends on the type of days it was and when we could go to the beach, of course.But mostly I would just be in the sea or playing with my brother (inaudible) yeah. It was most often than not very sor…		I felt really worried about it, I guess, because I didn't know what to do because the school was saying about/ they were trying to really enforce the rules and sort of, say, if you (?don't) go against these rules you're going to be sort of kicked out, I guess, or they were just trying to get us to sort of you know, really. Listen to the rules, I guess. Well, during the phase of coronavirus I have…	I felt really good about it just I could actually you know see my friends, a little bit more within sort of that social bubble. Just honestly chillin and having sort of that where you, you can eat lunch whenever you want, you can do stuff whenever you want, you can do your work, you know as long as you've got it all under control, which i'm a very sort of organized person when it comes to with sc…				In my -In my bedroom- I have a TV in my bedroom, which i’m very grateful that i have,.. I don’t know what i’d do without that tvt.	In the first locked down, it wasn't any live lessons, at least not until the very end- We just had work uploading, and then the second lockdown oh that is something I had to learn, so I didn't learn it from the first lockdown because obviously I didn’t have it, then I had to learn it through sort of the second lockdown. And then in the live lessons i'd have to obviously have to get up a bit earli…	Um I haven't really done my skateboard in a while, and I only really go on my bike very little because i'm sort of been able to meet with friends more now and i'm already sort of more active than I would be anyway in school. So i'm definitely not doing it as much and I feel like (in audible) time to do it anyway, and on the weekends sorry on the weekends.yeah i'm quite busy and i'm at my dad's a …	And also recently we've got that and obviously the tennis thing. hot tub then trying to get them outside and you know the garden has a trampoline it has a swing ball. And we're entertaining them was harder -they did ‘Just Dance’ quite a bit then because I just you know to get through some energy they seem to really enjoy that and they were playing the Games against each other on the switch that w…	Um I don't even know if we had proper PE, back then, I didn't know if it was just theory lessons which is just learning sort of about your body and how it works and then but for now we're allowed masks off when we’re outside, obviously, but I can't really remember very much back about then but.						Well i think that (name ) was quite structured anyway because, and she kind of knew the score from having done online work before um but the second lockdown.		I felt really good about it just I could actually you know see my friends, a little bit more within sort of that social bubble. i'm well it really depends on the type of days it was and when we could go to the beach, of course.But mostly I would just be in the sea or playing with my brother (inaudible) yeah. i've definitely spent less time playing with him because i'm allowed my own time now. And…
3					A30: Possibly I mean they were both surprised and even [son] was was totally happy to go back to school, you know [daughter] definitely couldn't wait to go back to school. [Son] was happy to go back to school should have got school earlier than the Welsh government wanted them to go back, but that's the Welsh government, but yeah he was, I think, at the end of the out of the first lockdown he was…	[Son] was chained a little bit more to his gaming, he's a bit up and down sort of that time, we can we had a routine going out every day anyhow, then he got to a point where you can stay in once don't think it was quite that early, but later on, he could stay once a week and didn't have to go out but he liked to be back by definitely five o'clock so he can play with his with his friend on sort of…		He could go do his gaming and stuff, but then he’d.. depends what day it was things we say right you're coming off at 1030 or 10 because we're going out, we did try to limit him that he wasn't meant to go on his computer game until after eight o'clock in the morning and. yeah, so we should try to put sort of mild restrictions on the counterbalance was though we'll let you game, but you're not sta…	So I just said, because i've jumped ahead to after Christmas and then yeah so before Christmas, when the restrictions were coming back in especially yeah they were going to school so they'll get that social interaction to school and stuff but then they will come home and it was too dark to do anything it was yeah. And then they’d be on screens are because you couldn't do anything you know it it's…	yeah [daughter's] athletics club started, and also the karate started -can’t remember if that was that was can’t remember exactly when the Karate started it might have been a bit late bit off in September but definitely athletic started in August I think- August so she's still went to that few times when we were at home she could. you told her about all the clubs that you did outside of school so…				Luckily, the weather was nice you're able to see, most people because you're outside got family on the [name of area] which is one of the reason we went there. Mostly yeah yeah generally all the time, local you know just down through the park or something like the beach front and stuff. I mean we got a garden we're lucky, but in the winter doesn't make that much difference if you've got a garden,…		A52:I felt upset because I couldn’t get to see my friends and when I do homeschool it always feels like I have more work because it's in a shorter amount of time. A55: At least looking forward to not being able to do much things like going out to restaurants, or going to the LC2 or seeing my friends. A65: well i'm excited for the summer holidays, but also nervous that i'm leaving primary school t…	No, they were they were they were fine it was um i suppose we've been quite lucky, none of us have been fearful of Covid and yeah none of us been scared to go out and do things you know and we've sort of the kids the same so.yeah I mean [son] was a bit... think he was even happy to go back to school, to a certain extent, you know that yeah [daughter] definitely was happy to go back to school, you…			A28: um.I suppose most important thing, which we have done that, with routine.. routine is so important, I think I think when you look to parents that didn't install a routine in the first lockdown those are the parents that would then struggle with getting their children to do school work, for instance, and stuff like that so straight away the second lockdown it's right, this is the routine, the…			A20: I think i'd say [daughter] similar to the first lockdown and she's still sort of done Joe Wicks she’d go out drag up running some of the time just just little run. [Son] I would say dropped, because they restructured their work from school they changed the way they've been doing it to the first lockdown. A24: Although we were done but with them by January, in the first locked out with to zoo…	No, no, not really we gotta Wii ,which I think a couple of times. Can’t remember if that was before Christmas around Christmas we did get them doing Wiis, or like doing the sports things on Wiis- ski jumping and stuff you know not not hugely active and we've managed to keep that up with nagging and stuff for a few days, you know. yeah no we haven't we haven't got any exercise things really apart …	A20: I think i'd say [daughter] similar to the first lockdown and she's still sort of done Joe Wicks she’d go out drag up running some of the time just just little run. H[Son] I would say dropped, because they restructured their work from school they changed the way they've been doing it to the first lockdown. They did give him PE. The first few PE lessons were quite good but then they sort of ta…						we can we had a routine going out every day anyhow, then he got to a point where you can stay in once don't think it was quite that early, but later on, he could stay once a week and didn't have to go out but he liked to be back by definitely five o'clock so he can play with his with his friend on sort of gaming you know. He could go do his gaming and stuff, but then he’d.. depends what day it wa…		Um yeah yeah it was nice when strict restrictions were lifted I think Obviously you know, it made the ability to socialize with people a bit better and for the children wise I think that's one of although they brother and sister got on well that's one of the things that's been really lacking in every lockdown is social interaction from them with other kids. Luckily, the weather was nice you're ab…
4			A32: Yeah yeah yes, I learned how to play a few songs. Yeah now the piano is very silent. (Especially now, the weather's getting better again)		I mean it was it was fine it's quite a relief going back to school I mean it was different because we didn't really have to like sit close to people. We like we were using like our computers and everything, so it wasn’t like as like normal as we thought but yeah. Q18: Yeah and what weren’t you looking forward to? A18: Homework, online school- I wasn't the greatest so yeah. A20: Oh yeah no yeah we…	I mean it was different because we didn't really have to like sit close to people. We like we were using like our computers and everything, so it wasn’t like as like normal as we thought but yeah. So playing video games mostly. So yeah, we have to do homework obviously, watch TV and that was about it. Q25: Yeah So do you think that you spent more time on a screen during the second lockdown? A25: …				Uh (inaudible) really know, no but I don't think it did start no. A111: Yeah yeah he's a he's a member of a school club is like rugby Club in a school and so he's been selected again this year. I think they they only had a like a open up like a meeting one day and what so it happened, and so, and they didn't continue then because of, I think, maybe social distancing and masks. I think it wasn't c…		Um I think he learned to not eat too much because he's a big boy, so he tried to control himself and i'm very proud he lost actually lot of weight and he could control if (inaudible) You know, ‘oh I don't want this now, I had enough’ like that is learn to say no to the food.		Played football with my friends usually. Walked around that’s about it. A24: Yeah no, it was a bit like bad weather so we couldn’t really go out as much so yeah no it did. Oh yes, we did to go climbing the mountain you know the big mountain in Brecon- what’s the name? Pen Y Fan yeah yeah we did, we went there. Um because he’s got his two siblings records eldest brother and little sister so they'r…		Ah yes definitely tiring at the start, but then it got a bit normal. oh yeah yeah i did, it made me a bit lazier. After coming back from like six hours of school didn’t really do much afterwards so yeah. I mean at the start, it was kind of it was kind of fun cause you know more time playing like games and everything with our friends, but then after a bit it got boring and got more tired again aft…	I mean it was it was fine it's quite a relief going back to school It was good- relief yeah you can get back to a little more normal again.	A41: Oh yeah no we all doing it together, you know, so we will try, like put a goal together and we did that.	A35: I gained a little bit of weight so I had to/ wanted to lose some of it so yeah. h.	A30: Like, like help me to not get not bored- so find other things to do, like inside and stuff. Q31: And what sort of things was that? A31: Like cooking, like making stuff, like with our stuff inside of the house that's about it yeah, A61: Um I think more like Problem Solving so like if you/ if i'm bored or if I want to do something or find a way around it, I just like like what do you call it- …	A55: We got a TV, I got a PC as well, so.		A36: I was doing some weights cause we bought a few weights to use like at home for like a gym, so we did stuff like that, watched a couple videos then did that. A47: I mean not being able to go out with your friends or do much normal activities outside and stuff like that yeah. When their home they try to spend most of time on a telly, video games, PC and actually going to schools it’s just bett…	A36: I was doing some weights cause we bought a few weights to use like at home for like a gym, so we did stuff like that, watched a couple videos then did that. Um because he’s got his two siblings records eldest brother and little sister so they're mostly like a mostly sometimes they spending playing games like a play cards and all and the second time because, like he said, like he they adapted…	We didn't actually do PE for a bit until they starting doing it- was like running and that was about it but yeah. (inaudible)to clean all the equipment so just too much time. A27: They did, but I don't think they carried on after a bit. After like a couple weeks, then it was fine. Q28: And what sort of activities would they ask you to do? A28: It was just like watch a video or something like that.		Played football with my friends usually. Walked around that’s about it. Oh yes, we did to go climbing the mountain you know the big mountain in Brecon- what’s the name? Pen Y Fan yeah yeah we did, we went there. Um because he’s got his two siblings records eldest brother and little sister so they're mostly like a mostly sometimes they spending playing games like a play cards and all and the secon…				Staying home not having to wake up every day but that’s about it. A21: On I mean yeah for the mornings, you had to wake up but then you had a bit of time so it’s alright. The school they had a timetable for lessons, there are some time in our eight o'clock or nine o'clock in the morning, like a live lessons then again like 11 o'clock so they can’t actually do anything you know in between the othe…		A41: Oh yeah no we all doing it together, you know, so we will try, like put a goal together and we did that. A53: I mean it was the weather aswell outside, we can’t really do much so, all of us, or my friends was everything was on the Games, or on calls, so I just joined in as well, so. They see friends and maybe help them psychologically as well. Um because he’s got his two siblings records eld…
5					A2: I was more excited just to be in a classroom again. To see people… A4: Yeah we did have to keep 2 meters, and used to sanitize your hands and stuff like that. A10: Yeah I did yeah. It was alot different because the days were much longer, and I was in for every day except for one day a week so it did feel a bit weird yeah. A12: We'd have a corner of the school and we just have to stay there at…	A6: I’d be mainly watching TV or playing Xbox with some of my friends. A19: I would really just talk to my friends over Xbox and stuff like that, just to talk to people yeah. A30: I’d talk to people over the phone maybe on like snapchat and then just sit in the back garden for a bit maybe and then go on Xbox for the rest of the night, then yeah. A31: Yeah I didn't really do much because it was ra…				A18: No nothing started in September. A46: I’ll have Football and Rugby and maybe a Cricket game on the odd week or something like that yeah. A59: Yeah I don't think they were doing too much because obviously all trainings were cancelled, he was doing Cricket. You were doing Cricket last year last summer? Yes, he was doing Cricket because we were able to start that backup and they said they would…				A31: Yeah I didn't really do much because it was raining quite a lot so I was stuck inside then. A38: I was on the bike quite a lot like every other day, whether on the second lockdown I was in cause the weather and I just wasn't doing that much really. Our garden is not big so obviously you know they can't do too much, and you know they have been hitting the football and they've been hitting the…		A15: I definitely felt more tired because more work and getting up earlier, so I felt it was a bit more hard in class and stuff like that. A27: Not seeing people really. Just sitting at the computer all day. That was quite.. A55: I felt it was a good thing, because we were quite strict when we had the Covid so he wasn't really allowed out. I can’t say not allowed out, but we didn't allow him to m…	A1: Yeah it did feel a bit weird yeah cuz I hadn’t seen all the people in so long, but it did feel good though. A2: I was more excited just to be in a classroom again. To see people… A25: Being back in lockdown yeah- Just getting up later, just having more time to get ready and stuff like that. A45: I’m definitely a lot more happy because sports will go back to normal now such as school and i'll …			A65: No not really. I think he was Okay, to be honest. I'm quite lucky, you know he's been resilient through it all, and I think he's understood the fact that people have died and that I have parents who are older, so I think he's understood that and he’s just got on with it. A66: I think he's built that up.I think yeah I think he's been though. I think I notice a bit of independence. Our childre…			Q20: And, did you get out on your bike at all with your brother, when you got home from school or? A20: No not really since school started we haven't done it at all. A57: Yeah he -we let him visit- we let him see one of his friends, so they went out on bikes. So um cycled around, but that was really was about it. We didn't really go anywhere (inaudible) we did go over to my parents and sat outsid…		A11: No, I didn't. I would go into class and just do writing about PE. A51: They’re much better now like we do football. We don't do Rugby because of contact, but we are allowed to do Football and Cricket and stuff like that. Q52: Do you have to wear your PE kit to school? I know some schools.. A52: No we don't just because the changing rooms, they don't want alot of people inside so we just come…		A5: I didn't do that much over the holidays, because I didn't have that much sports, but I did go on the odd bike ride but that’s really it.				A16: I was still going to bed abit late yes. A17: It was mainly just habits from the previous lockdown. It just took me a while to get back into the habit again to go earlier.		A1: Yeah it did feel a bit weird yeah cuz I hadn’t seen all the people in so long, but it did feel good though. A2: I was more excited just to be in a classroom again. To see people… A8: I probably spend more time with him in lockdown just because we had that spare time. Q9: Yeah. Okay, and over the summer, did you get to see any of your friends in person? A9: Sometimes I did yeah but not as much…
6					Disruptive really because like I said that they just got back, I can't remember how long they have’d been back, probably a week and then ..somebody in their class got Covid and and that was, I think that was really disruptive then, and then they just got back in school, after that, and then it was this half term fire break. And, and then they went back to school for a couple of weeks, and then he…	A7: Yes completely you tend to find when we're in lockdown or when it's raining he will be on the screen an awful lot. If he's allowed out and the weather's nice he won't be on the screen at all, so he really is an all or nothing person really. If it's dry he's gone and that's it. No, I think his screen time was pretty full on. When he wasn't doing that he was probably on Xbox you know a lot of t…				A3: Uh completely- you know he went back to being cycling, walking, doing everything- everywhere. The only thing that he missed out on was sport didn’t get back to normal. So he did miss out on all his football and his rugby you know I think back then, you still weren't allowed teams to get together in teams or groups, so he didn't have that to go back to but, you know he's still go out (Hello th…	Definitely. Our road- we've one of the neighbors set up a whatsapp road thing and there's 50 houses on our road and we've always all got on, but now we really get on. And even now we'll just be whatsapping and if anybody needs something and it's it's definitely that's been a big plus. It’s you know it's been lovely the sort. Oh yeah Yes, he doesn't like that kind of thing- I think there's lots of…			A2: Um great because it was a lovely summer so he was just out all the time. I didn't really you know they they were allowed back out again, then, so he was mixing with his friends and yeah just going outside all the time. From what I can remember, of the school holidays i'd say he was on the beach every day. A3: Uh completely- you know he went back to being cycling, walking, doing everything- ev…		No, this is this is more of a [local area] thing I think. The road is definitely a definitely you know the road has been really, really nice. But I think generally out and about it's you know children don't seem to have to climb up things, or like, for example, [son] one evening was on a friend's boat in [local area] a moored boat in [local area] him and and it was his friends boat and his friend…	A5: Um do you know i think they were a little bit- it was like a huge release I think they were just all a bit bonkers you know, I think it was like like a spring- a coiled spring or something. like ‘ding’ and off they went and just yeah I think they really, really made the most of the dry weather in the summer and been able to go outside definitely.			Manners! -so he's just and sat next to me now! (inaudible) Do you know- maybe to get on with his sisters more. But again is that a locked in thing or is that an age thing I don't know, but um when you're all together, you have to spend that time together don't you, so you know they did seem to get on quite well in lockdown really. A65: Um keep your head up and hope for the best! Q65 cont.. So, tr…	A20: We did, but for his sister. We had to get another laptop so we've made sure that they all had laptops for your schoolwork rather than anything else. Yeah I think that's about it really.			A3: Uh completely- you know he went back to being cycling, walking, doing everything- everywhere. The only thing that he missed out on was sport didn’t get back to normal. So he did miss out on all his football and his rugby you know I think back then, you still weren't allowed teams to get together in teams or groups, so he didn't have that to go back to but, you know he's still go out (Hello th…	No, we got PE homework in the in the second lockdown. He didn't particularly like doing it because it was filming -he doesn't like filming himself so he’d do the activities like keepy upys in the garden or do the tennis ball and everything like that he would do it, but he didn't really like sending it in. Yeah because we didn't want to be on film. But um yeah. A41: Um no we have eight forms in my…	A52: Um the dog was the same. Q53: So you still spent a lot of time playing with dog? A53: Yeah yeah.	A2: Um great because it was a lovely summer so he was just out all the time. I didn't really you know they they were allowed back out again, then, so he was mixing with his friends and yeah just going outside all the time. From what I can remember, of the school holidays i'd say he was on the beach every day. A3: Uh completely- you know he went back to being cycling, walking, doing everything- ev…				There wasn't much getting back into a routine before the holidays, if it was only the the one day, then (yeah) you went back. Yeah it was it was one or two days, we had a lot of moaning first. You know it wasn't even so much the getting up, it was trying to go to sleep a lot earlier, that was the harder thing, but after a couple of days it did get back to a routine. A21: Yeah, yes, we probably di…		A1: Great! Yeah he did- he missed his friends. That was the biggest thing you know definitely missed his friends and I couldn't wait for him to go back to school really. It’s just so much better for them isn't it. A3: Uh completely- you know he went back to being cycling, walking, doing everything- everywhere. The only thing that he missed out on was sport didn’t get back to normal. So he did mis…
7					Q15: Yeah and what about lunch times and break times what were they like when you went back. A15: Um we had like different code areas for each year. Q16: And could so you could still play with other the others in your year your friends in your year. A16: We done alot of football in lunch and break. Q17: yeah i've bet that was nice to get back playing football at lunchtime cool okay so. A23: Becau…	A17: I think i spent alot more time off my screens and going out because, obviously, in the first lockdown there was, you couldn’t go out alot- there's only like a certain amount of time for exercise A19: (not audible)going back on to my screens you still couldn’t go out like usual. A38: well spent, the reason why I spend more time on my screen, because I was doing schoolwork on a laptop so It ma…			A21: It was because, obviously, you couldn’t go out with like inside doing different like games and board games and other things. A57: Well just before it I kept both (name) and his sister out of school because there was only a few weeks left before Christmas, and it was worrying that the cases were going up and nothing seemed to be getting done about it and it's like in the end it was just like …	A3: Football, rugby and I think just going on my bike. A71: No I think he was ready. definitely ready, I think even now football on a Thursday it's literally down the the two minutes down the road and it doesn't start till six yet he's down there five o'clock before I even come home from work. He can’t wait. ( because his friends are also there early or). No he goes down there he takes his he's g…				A40: I think it made a difference because, when it was wet you can't really do anything because it is slippery and you might slip. Q61: Yes, yeah okay. So you just said sort of asking him to come and walk the dog or things like that how much of a challenge was that in the second lock down to to get him out and..?. A61: It was was really, really difficult like him and one of the dogs has a special…		A8: Well, I felt bit nervous cause i when into a new year and I didn't was expected, but I felt pretty fine with it. A25: Um not getting out really that's, the only thing I weren't looking forward to. A47: I think we were both nervous i think. Like I didn't want them both to go to school for those two days when they were allowed. I spoke to both him and his sister as well, and they both felt the …	A1: I was a bit happier cause I could get out more and do more activities than before. A76: Just the only thing is spending more time for the family, you know we we always had such a busy life before hand Okay, I know we both my husband both still be working, but just having time in the evening or on the weekends as well make time to do stuff it's not all about... I don't know but yeah just spend…			A42: And more my school work, because if I want to get like good GCSE I need good education to get where I want to be when i'm older. A76: Just the only thing is spending more time for the family, you know we we always had such a busy life before hand Okay, I know we both my husband both still be working, but just having time in the evening or on the weekends as well make time to do stuff it's no…		A8: Well, I felt bit nervous cause i when into a new year and I didn't was expected, but I felt pretty fine with it.	A51: yeah they did they will definitely went back up because me he's always been a physical out player even before you could probably count on one hand, how many times, he went and xbox in a month or ps4 in a month. Whereas now literally can't get him off it but yeah he did he started going back training and he's been 2 football clubs or one Football Club then district as well, same with the rugb…	A2: I went out alot with my friends on my bike and done alot of different activities. A72: That rebound thing we did buy that and the second lockdown to try and get him out because obviously he couldn’t go out and play with his friends, so he kicked that, but so yeah he bought that, well we bought that. He did also buy a roll bar for your abs and a few different bits which he’s only used a few ti…	Q11: Year 8 okay cool so obviously then we went back to school for a little bit what was PE, like at school, did you have normal PE lessons?. A11: yeah we done alot like of rugby and football. Q12: Do you think you did more than before the lockdown. A12: No cause the lessons had been cut five minutes. Q13: Okay. So you had five minutes less for PE than you would normally have. A13: yeah. A36: wel…	A60: (inaudible) more the second locked away in his in his room, it was hard to sleep, or even get them out to come on we'll do something come and walk the dogs with us, or anything, it was hard, but we did eventually sort of get him out and about it took a long time. Q61: Yes, yeah okay. So you just said sort of asking him to come and walk the dog or things like that how much of a challenge was …	A50: It was still sort of in in the House quite a lot boys used to go out and play down the club my husband, because he works nights so if he go he may take him down to the field, so they could practice say their kicking. But again we didn't have a lot of time off with them and when we did we do go out and do a few a few things But nothing, nothing too major.				A28: I’d do school work, then we had live lessons in the afternoon like do those things go on my games and then do chores A55: Probably didn't help them because literally pretty much every day, he was done by 10/ 11 o'clock with his home schooling and suppose it has helped going back to school he's there all day and he's not on a screen and I suppose has got a benefit there, but he was alot tired…		A2: I went out alot with my friends on my bike and done alot of different activities. A33: they'd be like when we have free time on the weekends or when he has time off school. A50: It was still sort of in in the House quite a lot boys used to go out and play down the club my husband, because he works nights so if he go he may take him down to the field, so they could practice say their kicking. …
8		A48: Painting models. A55 : yeah.We just painting and going out for a walk occasionally mm hmm.			A17: Frustrated I think. Oh God here we go again. Back to homeschooling, this is boring Mum please leave me alone. I think they approached homeschooling with a reasonably good attitude. [Younger Son] had more supervision from us because he's younger he’s 10, whereas the secondary school children of [Older Son] age had worked set remotely by school and we're expected to take responsibility for tha…	I think screen time was less because we could get out more however there wasn't there wasn't school activities taking up their time so screen time probably did increase because they weren't then being asked to do school related stuff so we'd have got them out and got them away from the screens. A15: We've been incredibly lucky touch wood. [Older Son] had to isolate mid December, but almost as soo…		A111: No, I think it was just something that we did you just maybe just became a routine for us. Like I’m on the playstation Mum tells me ‘oh we're going for a walk’ and I get ready and we go out. A112: She doesn't really say that- she's normally nicer about it she's just like ‘we’re going for a walk’ but if I don't listen she does get a bit more (inaudible).	A16: Quiet . We were allowed to interact, I think, with one group of family on Christmas Day itself, but a lot of the Christmas socializing that might have happened with friends, you know things that might have happened at school certainly didn't happen and there wasn't really an awful lot to do over the Christmas holidays I don't remember how we filled them. You know if there was a decent day, w…	You know there wasn't over the summer there was really almost no structured activity for them to participate in. Did rugby training restart for a bit over the summer.. possibly, you know the swimming pools didn't open again until September so alot of the organized stuff they would have done wasn't available. A34: I think they- I think they started to try, now the schools are putting on some more …	A28: I think it did last summer. It sort of faded away last summer, after that, but i'd certainly say when I go out now I find that people round our area are more inclined just to say hello, not necessarily stop and have a chat if you don't know your neighbors particularly well it's a bit artificial to stop and do more than, say, you know it's a nice day or how are you doing or what have you, but…			A2: I mean [Younger Son] loved the ability and freedom to go out a bit more, but he's too young to be allowed on his own -he was certainly last summer anyways- even now i'd be a little bit nervous about allowing a sort of 10 year old to roam in the same way as an older child so very much welcomed the opportunity, the better weather the opportunity to get out a little bit more to be able to see fr…		They also, I think, felt quite nervous about going out, although they were allowed to, they still felt that people might challenge them as a group of you know, young boys going around together so they did have a few trips to the park. However, they were told quite brusquely on one occasion to get off the university premises when they were in the car park in an empty car park on their on their on …	think he felt he was getting a little bit more freedom, let back and he was able to interact with his friends a bit more any. A2: I mean [Younger Son] loved the ability and freedom to go out a bit more, but he's too young to be allowed on his own -he was certainly last summer anyways- even now i'd be a little bit nervous about allowing a sort of 10 year old to roam in the same way as an older chi…		A58: It was, it was a bit strange because hadn’t done them for such a long time, but it was definitely a good thing to do, because I needed the exercise and it felt good to just get out and do something.	A27: I think we all we all developed a certain amount of you know, ‘we just got to get on with it type’ of attitude, where we saw that things were bad early last year and then most people followed rules and restrictions and then things improved. So we all knew that not necessarily things will come to an end, but if we put in, if we put in the hard graft for a certain number of months at some poin…		I think, [Older Son] said that they had a shared discussion in his small group in school about how people, how people felt about being back in school and how they've been getting on, while they were away. I was encouraged that they'd had that well being discussion sort of facilitated by a teacher, because no matter how hard you try to ask your own child that sort of thing they don't feel able to …	A21: um the physical activity was similar at home, but as I said, you know you can only really go out for an hour or so in the winter, especially if it starts to get dark kind of four o'clock in the in the afternoon so we did -we did go out every day, I think, regardless of the weather, but sometimes it really was just a quick half hour spin around the park in the drizzle. So we got the fresh air…	We've got a little bit of forest up the [local area] that we go to on the weekends, and I think we did go twice a week probably last summer, just to get out the house and get a bit of fresh air. But most weeks we go on our bikes and what have you, so I think our focus in terms of exercise is very much getting out. We haven't really got a garden that lends itself to kicking a ball around in howeve…	I wouldn't call it a PE lesson. I mean I think they were certainly allowed -certainly allowed outside and encouraged to exercise but kept in very close groups, they don't have a lot of freedom of the playground like they would have had before- In a certain year groups go out certain times and are kept away from everybody else. They were doing PE, but it was all outside. I don't think they were do…		[Younger Son] will happily bounce around the house and play on the playstation but [Older Son] enjoys his painting and his reading and quite sedentary activities, so no encouraging him to get active around the house is not quite so straightforward. We've got a little bit of forest up the [local area] that we go to on the weekends, and I think we did go twice a week probably last summer, just to g…				You know there wasn't over the summer there was really almost no structured activity for them to participate in. Did rugby training restart for a bit over the summer.. possibly, you know the swimming pools didn't open again until September so alot of the organized stuff they would have done wasn't available. A7: Yeah absolutely yeah yeah until they went back to school really if we if we haven't g…		think he felt he was getting a little bit more freedom, let back and he was able to interact with his friends a bit more any. Oh yeah [Younger Son] went back with huge enthusiasm- he was delighted to be back in school. [Older Son] maybe less so, but by the time he went back on something like the 14th of September, I think he was he was glad to have something to do, he was desperate to see more of…
9	S25: Facetiming my friends. Forced family time. Watching movies a lot and series.			A37: She's having a day off school because it's sportsday! I would never normally do it, but they’re for that they're forced into doing stuff. And the problem being that if they don't there's obviously certain children in their classes, or whatever, and if they do everything that they do their best, it is not a good enough for that child that the after effects- it's just not worth it. S37: It's a…	A3: Yeah um I think that initially when they went back, I can’t remember exactly when, but it was like they were in cages when they went out in breaktime and lunch time. So yeah so it was just this girls class, the math class and the close contact groups. There was a lot less children off, which is, though, I could understand the rationale behind that but saying that because it was only her in he…	S12: I watched TV alot cause I like it alot and started reading alot um and I just kind of like. Sometimes, like grandparents would come over and we’d all have tea in the garden or something. don't like it at all, i don’t like teachers. I mean it’s just like complicated, but to be honest, I’ve never really liked school, but that's just my opinion. A lot of my friends like school and they think it…			A21: It was Christmas 2020 so it was the one that we just had-where they were going to let 3 families get together and then they then they reduced it to 2 for the for the day didn't they (yeah) so it was all a bit. I think we found it quite quite depressing going back into it before Christmas. When you feel like you're being relatively careful anyway, and then to have more rules enforced on you f…				I was trying to drag her out of the room, just to even be downstairs and to do what she's doing downstairs because she likes to be on her own and it's really difficult because our Son, you know don't get me wrong he likes, to be on his on on the phone to his friends and girlfriends a lot. But then we all me, my husband and [son] sort of like like some similar things so when it comes down to watch…	S8: No I can’t. Um Cycling. I think I went Cycling alot.I also just stayed in house and went out for walks A8: We had a paddling pool in the garden, because it was quite warm A27: The weather was obviously better in the first lockdown think in a second lockdown it was harder, because obviously you know it was a shorter days, it’s more miserable and people, I think you probably are in more of that…	S24: I think I was more mature in the 2nd than the 1st. I think I was just naive in the 1st one and I think I grew up alot just cause of lockdown. Understanding the world around me a bit better.	S1: Um to be honest I didn’t really mind cause like (inaudible) I didn't mind going back to school, but um, I guess, I felt a little stressed because of Covid. S11: Yeah I didn’t mind seeing my friends, but school’s boring. In general I don’t like it. S13: Extremely tired. Q14: Yeah so that made you want to sort of sit down and watch TV more than? S14: Yeah don't like it at all, i don’t like teac…	learned how to do things by myself- become more independent. Even though I had my family I like to do things on my own and I taught myself a lot more. A32: You did more cooking and making luches. S32: ...and it taught me, so I can make my own lunch rather than dependent on my parents so I think that really prepared me for like a future life in college to make my own stuff rather than ring my pare…					I think again junior school I. As she gets older I think it's becoming more apparent that she didn't how much she didn't have a happy primary school. She was picked on and bullied a bit, but in a more subtle way, I think, and because, when she'd come home and she'd say say things she. She say it in such a disjointed way it's really hard to make head or tail what she was saying, So I think that ma…		S8: No I can’t. Um Cycling. I think I went Cycling alot.I also just stayed in house and went out for walks A8: We had a paddling pool in the garden, because it was quite warm So she had Tennis rackets for her Birthday and then she hasn’t used them. So she's we have a spin bike so she tries a bit on that, but it's	A15: Yeah they had PE lessons, but then on PE days, they got to school with their PE kit. Which is great, in one way because they're less likely to lose that school uniform, Which is great in one was cause they’tre less likely to loose their school uniform which is fantastic, but it’s like when you're have PE first lesson and you’ve sweated and then you got to stay in the kit the whole day. You'r…		S8: No I can’t. Um Cycling. I think I went Cycling alot.I also just stayed in house and went out for walks A8: We had a paddling pool in the garden, because it was quite warm		I was trying to drag her out of the room, just to even be downstairs and to do what she's doing downstairs because she likes to be on her own and it's really difficult because our Son, you know don't get me wrong he likes, to be on his on on the phone to his friends and girlfriends a lot.But then we all me, my husband and [son] sort of like like some similar things so when it comes down to watch …	I was trying to drag her out of the room, just to even be downstairs and to do what she's doing downstairs because she likes to be on her own and it's really difficult because our Son, you know don't get me wrong he likes, to be on his on on the phone to his friends and girlfriends a lot. But then we all me, my husband and [son] sort of like like some similar things so when it comes down to watch…	Well, I mean I was happy that they were going back full time because I thought the structure was better for them and the socializing with her friends, I think, definitely better. Yes, it's just you know what it just when she started to get into the flow of things, and then you know and they’re getting up you know the same time and then it just it just throws throws it out and it's like, it feels …		S22: Being on my own- I mean I like my friends Sometimes I just feel like it does runs out like five minutes to just like be on my own again. S23: Also being on my own cause it felt like I was trapped alot. I like being on my own, but when when I choose to. S23 cont: Oh not looking forward to my Family making. Just like full force family. A cont:: She doesn’t like forced family time rather than l…

## Sheet: Phase 4
	B : Arts & Crafts	H : Musical Instrument	K : Screen Time	N : Challenge Child	O : Christmas	P : Clubs or Societies	T : Environmental Factors	V : Negative	W : Positive	Z : Hormonal	AA : Keeping Fit	AB : Learning	AC : Media Equipment	AD : Mental Health and Wellbeing	AE : PA Changes	AF : PA Equipment	AG : PE	AH : Pets	AI : Physical Activity	AO : Routine	AS : Social Factors	AT : Weekend
1			A24: It’s more back to normal now, although most of the work we do now is on the screen at school, so it's still quite a bit. A29: No, it's only my computer for like homework and stuff. A78: I think she is on it more than she was before the pandemic because a lot more of a homework is online and then because like before the pandemic she didn’t have a laptop whereas she had to get one during so it…			Q19: You can yeah? OK umm, what about clubs outside school you go to any do any activities outside school? A19: Yeah, I go to an athletics after school. A73: Yeah, she's really missed them she has she loves a bit of competition, so that’s been good. Yeah the athletics is inside so that will continue through the winter and then the after school because they're after school, they should carry unles…	A58: Umm, sometimes the park. Yeah, so we’ve the kitchens finished so that's better, this would this would have been helpful had like during the pandemic, because it would have just given us a bit more space No just obviously it's difficult in Wales in the winter, when they're at school and they come home and it's dark it's difficult to then maintain anything else really so that's when it's hard …	A71: I was just glad they were going back really, if anything, I think especially the primary school they've taken it a long, long time to get back to normal so like after school clubs and breakfast clubs have like not happened and it’s really slow getting back to thatreally. A81: No. I can't think of anything not, I would say that put her off she'd rather be. Sometimes, if she's tired, but you c…					A78: I think she is on it more than she was before the pandemic because a lot more of a homework is online and then because like before the pandemic she didn’t have a laptop whereas she had to get one during so it's there it's accessible for her so she's it's just much easier for to go on then. and obviously we've got the extra computers that we didn't have before but that’s sort of it really.			Q46: Yeah, are they sort of in a cupboard now, or are you still using them? A46: At the minute they are, but like in the holiday like half terms and stuff we do go out on them.	A6: Um, lots of stuff we've been doing dodgeball, volleyball, football, netball. Q7: Yeah with no restrictions? You can just do back to sort of how it was before the pandemic? A7: Yeah. Q8: Yeah, how’s that? Is that nice to be back? A8: Yeah, definitely. A9: Um, no we go in our uniform now. Q10: Just get changed for PE? A10: Yes	A31: Yeah, I mean I play with my puppy now, so I didn't really go on it Q39: Awh, very nice. So do you think you'll walk more now that you've got got the puppy? A39: Yeah, probably. A51: I walk my next door neighbour’s dog. Q77: So, how would you compare [daughter] physical activity now to before the pandemic. A77: I’d say the same really. The only difference is that she's walking like next door’…	A22: The biking stopped but I still go out on walks and stuff. Q23: And it's just because you don't enjoy it anymore, or you don't have time for it, what would you say? A23: I didn't have time for it yeah. Q77: So, how would you compare [daughter] physical activity now to before the pandemic. A77: I’d say the same really. The only difference is that she's walking like next door’s dog regularly so…	A22: The biking stopped but I still go out on walks and stuff. Q23: And it's just because you don't enjoy it anymore, or you don't have time for it, what would you say? A23: I didn't have time for it yeah. A86: No they’re the same, to all intents and purposes I’ve not wanted the pandemic to affect how I parent or how I govern my home so in terms of in the same way, school doesn't come into my hom…	A40: It’d be just friends. A57: Um, it's like been a bit less but not that much because obviously you've been in school, but then in the lockdown we'd be like doing our work, anyway, but now because we’ve got the dog we’re normally always downstairs we we’re normally see each other a lot. Q80: So is that something um, If I guess if her dad's been has her dad role modelled that behavior for her th…
2			No, I mean before she liked her TV, but I mean she does all the work and other things as well in the pandemic I guess she did watch more because we're all stuck in the House, although it was a nice summer we've got a trampoline and a hot tub and other things to kind of entertain you know, obviously that's when she was skateboarding and doing other things to kind of work off the energy, I think, a…			Yeah I have. There’s this thing called homework club and I went to earlier today it's usually after school, but I had to rush home because well this was happening! But I started doing it last week and that's really fun, you can go to it whenever, it’s basically just going on the computer and finishing up homework, but you can do whatever in then. Then I have netball which is school. I keep forget…		Um I was nervous, I expect, like everybody y	Umm, it's been really it's been great seeing my friends and I think the teachers really nice this year because we have different ones every year, so yeah it's great. I realised that when I really sort of just calm down like when I get angry when I calm down, I can just handle things so much better, or when I just put myself in a position where i'm not there, because in year 7 or and like in lockd…		And yeah but now that I’m properly in it, I’m a lot better than I was before and I prefer that because it's just so much fun now compared to how hard it was after lockdown just because I hadn’t been ages and I have to get used to everything but it’s so much fun now. The first few times yeah sometimes if it's been a hard lesson which it usually is, it’s usually very competitive I’ll be a bit *woah…				Before it was based on athletic skill, but now it's more girls, boys and mixed but you get to choose which one you prefer to go in. They have competitive girls and competitive boys so it’s sort of would you rather be more competitive with people are the same gender with you, or would you rather just be in a sort of more level group of people who are just you know it's mixed so you have both gende…	I did have more time, but towards the end of corona I didn't go on them as much because in like the summer I did, but in the winter, I really didn’t and I sort of had a bit of a *eugh* then because, you know what I mean in in the winter, but towards the end so a bit of the summer, as well, when I wasn't. Because we were back in school for that a bit, but you get what I mean. But I wasn't as going…	Well, since the virus we've had to wear our PE kits into school and that I’m thankful for and I’m glad that we haven't had to go back to changing in school. And the PE lessons have gotten a lot more diverse with having a mixed group, girls, boys and two different PE things we do. But yeah so that's been preferably what I prefer to do rather than what happened in Year 7. Before it was based on ath…		mean like he was playing football in the drive, the trampoline they were both doing that, but obviously it's better well, from my perspective, it's easier for me because I don't voluntarily want to go walk around the block.	I did have more time, but towards the end of corona I didn't go on them as much because in like the summer I did, but in the winter, I really didn’t and I sort of had a bit of a *eugh* then because, you know what I mean in in the winter, but towards the end so a bit of the summer, as well, when I wasn't. Because we were back in school for that a bit, but you get what I mean. But I wasn't as going…	I was. I feel like i've grown a lot since you're seven and in year seven I felt like I didn't really have as many close friends, as I do you know I have more friends, but I think the quality of friends, I had I’d rather have the quality of friends, rather than the quantity. So that's been a lot better, and now I don't just have one friend I have like 3,4,5 close friends, before I have like 10 fri…
3			[Son's] a nightmare at the moment, he he's pretty much gaming watching TV or TikTok, that's what he'll do off his own will. For [son] he. Before lockdown probably medium during lockdown off his own back I’d say that below medium but, again, we dragged him out and walks and stuff like that, since lockdown he’s probably below medium again, you know I think he's just that sort of boy that. A screen …			[Daughter] she joined the football team, which is after school she she's done the Cross country because the Cross countries are allowed to happen you know running, races are allowed to happen again at the moment and what else has she done. She did netball for a while, but she got a bit bored of netball, but she. I think it rejuvenated her especially being suddenly being able to do this stuff she'…	I think if the weather's nice she’ll be out in the garden swing on the swings and stuff like that, and obviously it’s winters so haven't been doing that much. A17: Yeah we were fortunate that we're close enough to walk to both schools. partly just weather A68: In football in school sometimes we don’t do it if the weather is bad. Q69: Does it get moved inside or do you just go home instead? A69: I…	For [son] he. Before lockdown probably medium during lockdown off his own back I’d say that below medium but, again, we dragged him out and walks and stuff like that, since lockdown he’s probably below medium again, you know I think he's just that sort of boy that. A screen is like sucks it sucks his soul out, you know and. yeah I mean we went for a walk yesterday he's not he's not. We went up Pe…	[She] went to [school name] so she went to comp so she was excited about going to comp and [son] switched classes, so he was excited about going back because he was going to be in a different class perhaps people he was better friends with and all the all the all the restrictions had gone, so pretty much at school, you know there's still some, but it was pretty free so yeah it was great you know.…			So we try and take the opportunity to do things because I think it's important to get out and do things, try and do them you know if you go on holiday, you can try and go on holiday and try and enjoy life, you know. It’s always been like that, I think, yeah probably slightly more now but it's slightly more frustrating because we can't do. A63: Because I get to learn new things, and it keeps me bu…			I think it rejuvenated her especially being suddenly being able to do this stuff she's she before going back to school, she would do stuff because she's quite often come home or happily sit in front of TV do nothing. But she's a lot more active now she's constantly on the piano since she's because she has piano lessons at school, as well now and yeah she just doesn't she still watches TV but she'…	We got the trampoline over lockdown which isn't really being used at the moment,	Yeah I think PE was pretty normal and the only main thing was that they had to wear their PE get to school on PE days I think PE’s been pretty normal. but he enjoyed PE. He seems to have enjoyed PE since he’s been back He has talked about, I think doing PE in school, I think he is because in school, they sort of split them up into different groups now so they got the kids who are more very good, …		A15: Yeah, yeah. And we tend to make them walk to school as well.		Could be possibly yeah although one of [his] friends that he was friends with for a while went to the gym and was going out was more active and it didn't make any difference to [him]. Like I say he's a bit unfortunate, he hasn’t got a very good friends set he’s got friends in school, but I think they're sort of they seem quite strict parents, who doesn't necessary let them do anything sort of out…	A59: We go out for walks maybe go shopping. Daddy, what do we do on the weekends I forgot. Wait What did we do. We sometimes go out for like food and watch some TV. A61: I dunno because we go on a lot of walks and we out to see people. A105: And I usually do some gaming in the morning. And then go out somewhere with my family and then, when I get home I usually watch TV.
4			Maybe play some video games mostly like that. A24: When I get home I usually chill for a bit after school, then, if I have any homework i'll catch up with that, and then maybe just play with my friends for a bit. A51: I think it’s gone more because school and everything are on computer and everything, so we have that. the holiday begins, I can see, you know some days, weather it's not good he jus…	yeah and I compared to my other boy he can easily come off if I distract him, you know, come [son], do this, you know easily he push the chair back and he come out. Yeah so he is I could see it's not like a really cling on to that computer device, you know you can just come out anytime and I knock His door he just easily come out. You don't like say oh five minutes mummy I'm finishing it or there…		They haven't started yet, but I’m pretty sure they are starting after Christmas, but I don't know anymore, but it should be. Q23: And do you want to go back or are you not sure? A23: yeah I want to go back yeah. A38: Yeah, I started going to the gym so I don't need to use it as much so. Yeah, but I think last few couple of months, I can’t remember, he was going to one gym and he was going regular…	Q31: So when you do go out and about where would you say you spend most of your time would it be sort of at the park or in town or? A31: I would say at the park mostly yeah. Q32: Yeah and again take a football? A32: yeah yeah A33: Sometimes it doesn't really matter if we're gonna if there's just a light rain then it's OK, but there's like really bad weather than we don't. A43: Yeah most of it. Ex…				A36: Like to stay fit and everything. Just to like get out more and stuff.	A50: I do more like after like being locked down, maybe think about like physical health and everything, so I just started being more active and everything. A51: I think it’s gone more because school and everything are on computer and everything, so we have that. A59: Maybe my physical health but that's about it. A61: Yeah. Maybe like self discipline, maybe like working out doing it that's probab…			A50: I do more like after like being locked down, maybe think about like physical health and everything, so I just started being more active and everything. A51: I think it’s gone more because school and everything are on computer and everything, so we have that. I do he’s gone more and more he go to the gym is go to the badminton club, and you know when his day off, we can go with this friends f…		PE lessons are mostly the same it's just we don't mix in with other classes like we used to, it's only our class. Well we're separate so boys do their own PE and the girls do their own PE. So yeah we didn't we weren't allowed at the start, but now we're getting into more contact sports yeah. We were allowed to get changed at school, when we need.			A52: yeah, yeah if I have time I go out. I go out for runs in the morning in the weekend days.	Yeah I mean I just go out with my friends in the park and play around like football or something like that, that's mostly what we do. A27: Weekends I usually go to the park maybe or to like town and just hang around with like my friends and stuff. Q31: So when you do go out and about where would you say you spend most of your time would it be sort of at the park or in town or? A31: I would say at…
5			A18: It is still a big part the Xbox and the PlayStation, he also does cricket training on a Wednesday. Wednesday evening about eight o'clock for an hour. So that's also part at the moment I don't know when that's going to stop and yeah they still Xbox and the PlayStation. A19: I'd say it’s very similar. I wouldn't you know I don't clock watch, so you know he does, if he doesn't if he's not on th…			does now he's gone to a gym so he's quite active in the gym they do rugby games, but obviously a lot of them have been cancelled because of the weather. And they do their training during lunch breaks. A12: It is after school, umm pretty much four or five times a week. A13: Yeah when he has football training and rugby training, he doesn't go and so basically it's four days, because you've got foot…	does now he's gone to a gym so he's quite active in the gym they do rugby games, but obviously a lot of them have been cancelled because of the weather. And they do their training during lunch breaks. A34: No he does rely, we have to take him there. It’s not near and it’s too dark for him to walk. A35: And cycle at the moment, maybe when it's light he may be able to then, but not at the moment. A…		A52: Yeah, I was happy to be back with just with my friends and do activities again.		A67: I just do weights and then a bit of cardio at the end,then just to help my fitness. A71: Just to get better fitness wise, just to be able to just keep getting better, getting stronger really.	A46: Umm, fine you know. As long as we’re able to get back to doing some sort of normality, we should be all right.			A14: It’s more, it’s more active now. He seems to be putting [INAUDIOABLE] into it A21: I would think so give or take an hour or so, I would say it’s roughly about the same. Maybe a little bit less because, obviously, when he’s got training he's not in front of the screens. A28: There used to be he’d kick the ball outside. Until it started damaging our fence and hitting other people's cars, so we…		Q60: Okay, and then what about PE lessons since you've gone back just in September now what's that like. A60: When we came back there was no activities is was just writing. But now we are able to play football and rugby full contact and everything. Q61: Okay, and you can use the changing rooms at school, or do you have to go in your PE kit? A61: Yeah we are allowed to use the changing rooms now.		A83: When I come back to school, I’m still quite energetic but after I come back from the gym i'm quite drained, quite tired. So that's why I watch YouTube and stuff like that.	A93: Probably on a weekend just because I have so much more free time really yeah.	A15: I keep nagging him because I’m paying £20 a month. No, I just think he enjoys it, he goes with friends as well. A52: Yeah, I was happy to be back with just with my friends and do activities again. A69: Yeah we do chat a lot in the gym as we do the same exercise is going on, so when I rest he's doing it and when he’s resting I’m doing it, so yeah, in between them. A78: I just feel like it’s s…	A91: On a Saturday I will go to football in the mornings but if it is off, I will do gym later in the afternoon. And sometimes I go to my nan’s on a Saturday just to see how she is really and on the Sunday, I played rugby basically every Sunday because can play in all weathers, really. Quite early in the morning and just just because it's so early I just kind of just sit around the rest of the da…
6			Q46: Yeah and if it's not sunny or it's dark? A46: Just go straight online. A72: Xbox, xbox. He does get dragged out on dog walks but apart from that that's you know with moaning but generally on xbox because that's where his friends are so they're either all out together or they’re online together really.		A61: Pretty excited because it's winter and I dunno it's just a festive season. Q62: Yeah excited for Christmas. A62: Yeah	A17: I play football and rugby. Q18: And is that in school or in like a Community club. A18: In school, well I do both I do school and outside school. Q19: Okay, and did they both start in September? A19: Yes, yeah. Q20: Any sort of restrictions involved in that? Or just back to how it was before? A20: Just back to normal. Q21: How do you feel that it's back to normal? A21: It’s great to be fair,…	A2: Down the [local area] and going to the beach all the time. A44: Um it depends on the weather really and depends, how much free time I have. Q46: Yeah and if it's not sunny or it's dark? A46: Just go straight online. A52: The weather pretty much, yeah. A70: Yeah, he was just out here, there and everywhere, really. I'd say [son], they are quite guided by the weather if it's dry he's gone and I …	A6: We did get shouted at quite a few times by some random people but then it's fine. Q30: Okay, and when you then started to feel better and you went back to school if you were in like your rugby and football clubs, did you did you find it hard to to breathe, when you were running and things like that or were you fully fully better? A30: I lost a bit of fitness but overall it was fine. Q31: Yeah…	A17: I play football and rugby. Q18: And is that in school or in like a Community club. A18: In school, well I do both I do school and outside school. Q19: Okay, and did they both start in September? A19: Yes, yeah. Q20: Any sort of restrictions involved in that? Or just back to how it was before? A20: Just back to normal. Q21: How do you feel that it's back to normal? A21: It’s great to be fair,…		A50: Being unfit and not being able to do some stuff that other people would be able to do. A51: It’s like it’s 50/50 you go see your friends and enjoy yourself same time get fit. A58: I mean just missing out on physical activity and just knowing that you're going to get unfit was a bit annoying.	A55: Oh yeah. I missed school. It sounds weird, I don't really like school but sitting at home, all day long it's like it's pretty boring. I’d rather be in school. A101: Yeah I think so. We really enjoyed we'd love to go out on our family walks which is probably something that COVID made us do a lot more of and well we got another dog another puppy a couple of months ago, so it's obviously someth…			A87: Yeah, it’s brilliant. It is, and when he’s at school they've got a gym at school, at [school name]. So on rainy days at school he's a member of the gym so he'll go to the gym at lunchtime and breaktimes as well, so and, if not they're on the football pitch, but they are really lucky actually they've got loads of things here, and you know, the one thing he hasn't done so much since lockdown a…	A95: In a cupboard, we bought him weights and the bar thing that you do pull ups on the door and that kind of stuff and he just does it all at the gym now he doesn't bother when he's at home. A96: I think it would come out in the cupboard yeah now he started doing the gym I think it would.	Q10: yeah Okay, and can you remember what PE has been like the last few months? A10: It’s been fine, back to normal. Q11: Yeah, back to contact sports at all? A11: Yeah Q12: Yes, Ok. And I think before you wore your PE kit into school, have you still been doing that? A12: No, now we have to change in school. Q13: And is that better or worse than wearing your PE kit to school? A13: Worse because i…	A72: Xbox, xbox. He does get dragged out on dog walks but apart from that that's you know with moaning but generally on xbox because that's where his friends are so they're either all out together or they’re online together really. A94: So that’s possibly one thing we did. And dog walking. You know, we nagged him to walk the dogs, a lot more than what actually he really wanted to walk the dogs a …		A44: Um it depends on the weather really and depends, how much free time I have.	A1: Just went out with my mates just went out with my friends really and just enjoyed myself. A17: I play football and rugby. Q18: And is that in school or in like a Community club. A18: In school, well I do both I do school and outside school. Q19: Okay, and did they both start in September? A19: Yes, yeah. Q20: Any sort of restrictions involved in that? Or just back to how it was before? A20: J…	A37: Sport pretty much, that’s it. Sometimes I go out on the weekends.
7			A24: Yeah, I just do that probably all the time, except if I’ve got clubs on. Q25: Okay, and would that be, do you play against your friend like do you talk to your friends while you’re on it? A25: Yeah A40: Probably be on my PlayStation more. Q44: Same, OK. And what about your PlayStation do you enjoy that more or less the same? A45: Less Q46: Less, why do you think that might be? A46: Probably …	A92: No he is pretty good with he needs to go out to to do his activities he’s fine, I don't have to prize him off. And he will go out on a weekend, he will decide right, I want to go out and do some kicking or I want to go out and do whatever he wants to do. He doesn’t go out on his bike much anymore. But yeah.		A15: Um rugby and football. Q16: And is that at school or is that a club away from school? A16: Um, it’s at school. Q23: Yea, do you know if they did more before Covid or if it's about the same? A23: About the same. Q32: Yeah and when you went back to those and those um clubs what was that like? Has that gone back to normal as well? A32: Yeah. Q86: And the Community clubs, as well the Rugby and f…	A93: Down to the local football field is literally not even a five minute walk from us, so he goes out and practices kicking and sometimes, he will go with his dad to the local rugby field if they haven't got a game on and he’ll practice kicking over the rugby post as well then. .	A75: Yeah it was a bit sort of nervous because they didn't really have many sort of restrictions when they first went back with masks and that it was only sort of the entry points. But they soon sort of changed that quite quick because literally by the end of September [son's] whole form were all off with COVID. So yeah quickly masks were worn in communal areas, and then it went to all areas.	Q33: And were you excited to go back or nervous or a bit of both? A33: Excited		A88: His physical activity is is now getting to more than before the pandemic but again his, don’t wanna say it too loud his fitness level still isn't back to where it was to before the pandemic, but I’m sure he’ll get there now.			A104: Um yeah I think he's, he's alright, he has been a bit nervous because this last week he has had a cough and he started panicking that it was COVID again and I was like no it’s not COVI, so he’s been tested again. He wanted to even though I told him, look you don’t need to. . . , and then we wanted to, even though I told him look you don't need to he was like oh but it might be what if I’m s…			A3: Um, it’s the same as normal doing like obviously Physical Education and not with like or we’re in groups. Q4: Yeah OK, and what sort of activities have you been doing in PE? A4: badminton basketball, football rugby. Yeah that’s it I think. Q5: Okay, so good mix of activities, then, and I know in some schools and you like wore your PE kit to school, instead of getting changed when there were s…		A89: I, he’s just had more opportunity sort of this this time around, and. he's in more clubs now for football than prior to a pandemic.	Q38: Ok, umm, you said over when the restrictions were lifted a while ago, like in the summer, you went out on your bike a little bit with your friends. Do you still go out on your bike much or? A38: No Q39: No, not really any reasons for that do you think? A39: I think it’s I’ve got too much on in the week.	Q36: Just enjoy going yeah okay. And what makes you want to be on your on your PlayStation playing your games? A36 Just playing with my friends. That’s it. Q81: Yeah, and did the school setting work during that time, or was it just? A81: No, they they didn't cus at first it was like what sort of one or two it was difficult to set work for half the group that were in and half that were out. So he …
8	A16: Umm me and my friends have started up a little minecraft world so i've been playing better that recently just to keep going and I’ve been painting a lot of my models recently. Q17: Yeah, I remember you showed me, the last time you had quite a few so you've been carrying on with those? A17: Yeah I’ve got even more now. A19: Apart from the painting that started during the beginning of lockdown…		A16: Umm me and my friends have started up a little minecraft world so i've been playing better that recently just to keep going and I’ve been painting a lot of my models recently. Q17: Yeah, I remember you showed me, the last time you had quite a few so you've been carrying on with those? A17: Yeah I’ve got even more now. A67: I’m mostly on the PlayStation I mostly play with myself but sometimes…	A128: yeah i'm sure there was, I mean, particularly in the times when we were trying to perhaps do homeschooling and we were trying to do our work and you know, there were other things around the house we needed to do. I very much just thought well I’ll let them get on with it, I don't want to have a fight with a life's difficult enough they're probably on screens more than they should be, but it…		A12: It's not really after school clubs, but I do some activities out of school like I’ve got swimming and I join in with my brother's rugby. A13: It's been back to normal the swimming’s been the same, the rugby's basically the same as well. Q14: Yeah. And were you looking forward to going back to those activities or did you think ooo I’m not sure we'll give it a go, how did you feel going back t…	A23: Probably go for walk around the park or go down to the beach, we did in the holidays, a bit. Or we go to their house and play games and do games. A25: Mostly, the park just have a walk around [local park] Q26: And you live within walking distance of [local park] A26: yeah about a two minute walk. A30: Slightly when it's tipping it down with rain I usually don't really go outside, but I don't…	A29: Sometimes I just feel completely exhausted after school and I just want to have a sit down mostly.			A87: Yes, but when I just get in the pool and I’m doing the first strokes it's quite hard, because my muscles are really stiff, but when I loosen them up a bit then I’m good. A96: Rugby I enjoy. I just enjoy playing rugby. Yeah, fitness I just feel like I need to be a bit fit to yeah. Scouts is just fun and a good excuse to stay up quite late. It doesn't finish until quarter past nine.	A35: I think the paintings gone up because I didn't even do that before not much, not much has changed, I don't think. A38: I think it's definitely effected it, but not as much as I think it might have done in the short term, probably just trying to get back if. If this thing ends in the next few years i'll just try and get back to normal, with some other things, and then, in the long term, I don…	PlayStation five so now i've got the playstation four in my room PlayStation five so now i've got the playstation four in my room PlayStation five so now i've got the playstation four in my room	A120: Yeah I mean if if he's making out that they’re going out every weekend then then they're not they're spending a lot, a lot of time interacting on the PlayStation but they definitely have. You know, a couple of weekends, a month or something made a plan and gone out. So he's doing that more than he was during lock down what I think lockdown has done is it's held back his opportunities to get…	A33: it's slightly tweaked I think trying to remember now. I think the swimming and the rugby hasn't changed much at all going out with friends has slightly changed, I think we do it slightly more often just after COVID we've been locked up so much, we want to see each other, a bit more. I don't think much else has changed, really. A121: Decreased slightly, I think I wouldn't like to claim we're …	we went out on our bikes a lot, but I think that was partly because there really wasn't much else to do. everybody's activities got shut down, and you know, it made a change crom going for a walk went out on our bikes have been over the summer and we haven't we haven't since then. Although I did think over Christmas, you know if we get some decent weather in and there's less happening, we might g…	A4: They're basically back to normal, we just do whatever the whatever’s on the menu is you know whatever the PE teachers tell us to do so we've been doing a lot of basketball recently, bit of dodgeball some football and in September and possibly a few other things that I can't remember. Q5: Okay that's all right and it's not mainly inside or outside or a bit of both. A5: It's mostly a bit of bot…		A28: I just like having a bit of fresh air and a run around I just feel it's something to keep me occupied and something to just a place to have fun, mess around.	A20: And I’ll probably go in, have a shower get out get dressed probably hop in my pajamas. Either go outside somewhere or have a sit down until like 5ish where we usually have tea and then to six and seven rough times, where we possibly play a board game if it's the weekend or do some other kind of family activities.	A22: Yeah sometimes we might go to the park with my friends or have them over or go over to theirs or something, sometimes we do some things together, but mostly it's just having a relax. A23: Probably go for walk around the park or go down to the beach, we did in the holidays, a bit. Or we go to their house and play games and do games. A40: Sometimes on the weekends now I’ve got a different room…	A21: Oh, we go out for sometimes you go out for walks to the Wetland Center and the Botanic Gardens mostly during the holidays, but we occasionally get out during the weekends. [Younger brother] has his rugby matches on Sunday, which I usually attend. Saturday’s kind of a free day just we do what we want to have a relax after the week and then Sunday, we got Rugby and then we usually go out on th…
9		Well, she had her ukulele then my husband bought her a guitar and she barely, she started guitar in school but she’s barely picked it up at home. And my husband just bought me a piano like like world’s slimmest piano keyboard because we've got piano the piano has gone in our bedroom now because there's no. there's not a wall that can fit when we rearranged the house so he's got this keyboard that…	We have because things have come to a head a bit we have took everything out of her room technology she's having her phone but she's got to be on it downstairs. And she really only can watch TV downstairs, so she hasn't been on you know, having technology for as much time you know since the end of November, I think I think I think it's better without a doubt. MORE! Like during the pandemic probab…			Well, she started going to drama. So she she's been to drama this term.	I think she's like to go outside she she likes it when it's cold so she likes it, you know she likes the crap weather and she tends to go outside, I think, also to get some just some peace outside so and then she's just seems to have started it and it's probably you know something to do and she probably finds it therapeutic I would imagine, and so you know we've got to make sure we don't say anyt…	Umm, she's I think she found it quite tough she did she didn’t like school anyway, and she never wants to go, and I think it's taken its toll on her over the over the past 18 months and I, so I think I think now I’m finding it, that COVID has affected her more than I would have thought I suppose you know the little things come out and you think you know that’s possibly as a as a result of COVID. …		she has been doing more exercise in a room and following some you know exercise person on Instagram or something so she's been doing, you know she's been doing a bit more she's aware she wants to do a bit more, but I think she's doing it more because she thinks she needs to lose weight, rather than just to be fit and healthy that's what we need to keep an eye on that as well. I think it's purely …	she has been doing more exercise in a room and following some you know exercise person on Instagram or something so she's been doing, you know she's been doing a bit more she's aware she wants to do a bit more, but I think she's doing it more because she thinks she needs to lose weight, rather than just to be fit and healthy that's what we need to keep an eye on that as well. I think it's purely …			Umm, she's I think she found it quite tough she did she didn’t like school anyway, and she never wants to go, and I think it's taken its toll on her over the over the past 18 months and I, so I think I think now I’m finding it, that COVID has affected her more than I would have thought I suppose you know the little things come out and you think you know that’s possibly as a as a result of COVID. …	Well, when she was when we first started doing the studies and she wasn’t doing actual physical exercise she did used to prance around all over the place, and then, when she went to comp that sort of like dipped and she just didn't seem to do anything, so I do think it's now picking up again. Yeah, I think it’s got more yes I think it's more at the forefront and as she gets older and looks at oth…	No, no she had tennis raquets for her birthday and she’s barely played so I mean that's you know. she's been outside playing, basketball in the garden more she's done more like shooting practice	so I think she's enjoyed the PE in school, a bit more. I think the teacher, has done some interesting games, or because he's been able to shoot she's enjoyed it when they've done netball because he's actually been able to be you know quite successful at it. So they have to go to school in their PE kits on the days they have PE. I think I think it's been back to normal this term, I think they've d…		she's been outside playing, basketball in the garden more she's done more like shooting practice		she has had issues with a few of the girls in that friendship group and, I think. That hasn't helped her mental health but Yeah anytime she wants to see them, I will you know, do everything I can to make sure that that can happen because yeah the more interaction, she has in a relaxed environment I just think that's all going to be good so anytime she wants to meet them I’ll take her to meet them…
